# Supplementary material for: Microhabitat Conditions in Wyoming’s Sage-Grouse Core Areas: Effects on Nest Site Selection and Success
Source: PLoS One. 2016 Mar 22;11(3):e0150798. doi: 10.1371/journal.pone.0150798 (PMC4803343; doi:10.1371/journal.pone.0150798)
Supplement: S5 Table — Microhabitat data for random and nest locations. Nest data includes data on nest survival. (CSV) [file pone.0150798.s005.csv]

Type	YEAR	UniqueID	Fate	COX_TIME	annual_prec_30year	CORE_AREA	Shrub_10M	ARTR_10M	Shrub_H_10M	ARTR_H_10M	VO	AnGrass_10M	PerGrass_10M	ResGrass_10M	FoodF_10M	NFoodF_10M	Bground_10M	Cactus_10M	BioCrust_10M	Rock_10M	Litter_10M	PerGrass_H_10M	ResGrass_H_10M	Shrub_5m	Artr_5m	Shrub_1m	Artr_1m	AnGrass_1M	PerGrass_1M	ResGrass_ 1M	FoodF_1M	NFoodF_1M	BGround_1M	Cactus_1M	BioCrust_1M	Rock_1M	Litter_1M	AnGrass_3M	PerGrass_3M	ResGrass_3M	FoodF_3M	NFoodF_3M	Bground_3M	Cactus_3M	BioCrust_3M	Rock_3M	Litter_3M	Gap_0.5M	Gap_1M
Nest	2008	1	fail	22	349.1199951	YES	38.89004	19.55292	47.32258065	41.73333333	45	1.672222222	26.88333333	7.383333333	2.75	4.172222222	12.21666667	0	0.4	1.2	38.88333333	28.88888889	15.77777778	49.10328	28.25496	68.8848	53.2638	0	34.25	11.85	1.33	0	10.25	0	0.11	0.83	26.85	3.7625	17.675	1.8	4.525	9.3875	14.675	0	0.7625	1.6625	53.925	6	2
Nest	2008	2	hatch	28	349.1199951	YES	30.76712	0	53.5	0	6.38	0	23.71666667	6.772222222	2.688888889	3.683333333	23.99444444	0	8.194444444	16.76666667	48.66111111	38.22222222	21.33333333	39.22776	0	54.7878	0	0	28.55	7.85	4.23	6.02	29.05	0	4.23	16.54	52.55	0	17.675	5.425	0.7625	0.7625	17.675	0	13.15	17.05	43.8	6	1
Nest	2008	3	fail	24	349.1199951	YES	60.4394	60.4394	36.55	36.55	40	0.4	12.70555556	5.033333333	15.20555556	5.016666667	25.65	4.172222222	0.677777778	4.294444444	53.1	64.28571429	15.66666667	65.8496	65.8496	67.818	67.818	0.72	18.64	7.84	24.25	6.02	31.04	7.51	0.61	7.73	40.54	0	5.2875	1.525	3.9	3.7625	18.9125	0	0.7625	0	68.8	5	1
Nest	2008	4	hatch	28	386.4299927	YES	34.3332792	16.9709592	34	26.2	35	6.95	17.15555556	6.427777778	5.355555556	0.677777778	7.916666667	0	0.83125	14.98125	61.49444444	35.11111111	26.66666667	45.1344784	27.2972784	43.586396	14.293596	0	14.14	0.94	6.63	0.61	10.63	0	0.7625	19.675	67.55	15.6375	20.925	13.2875	3.7625	0.7625	4.525	0	0.9	10.2875	53.925	6	1
Nest	2008	5	fail	18	267.5400085	YES	60.96	60.96	51.78571429	51.78571429	65.5	0	10.60555556	7.105555556	14.97777778	3.405555556	17.98333333	0	3.344444444	19.52777778	42.60555556	28.44444444	17.22222222	70.8788	70.8788	60.96	60.96	0	14.75	11.85	1.22	3.12	18.64	0	3.01	20.13	48.05	0	5.425	1.175	32.175	3.7625	17.1625	0	3.7625	18.775	35.8	5	1
Nest	2008	6	hatch	20	289.5499878	YES	26.62428	26.62428	29.4	29.4	7.5	1.672222222	18.21111111	9.988888889	4.083333333	6.244444444	22.70555556	0	6.183333333	4.816666667	33.21666667	30	18	37.91072	37.91072	53.7972	53.7972	3.01	21.04	14.14	6.63	0.72	25.13	0	11.13	7.84	35.65	0	14.675	4.8	0.9	13.15	19.675	0	0	1.0375	30.175	6	2
Nest	2008	7	hatch	26	267.5400085	YES	53.01752	53.01752	56.875	56.875	64.25	5.016666667	26.20555556	10.03888889	10.75555556	2.072222222	10.1	0	9.083333333	10.63333333	49.60555556	39.77777778	27.66666667	57.54624	57.54624	31.4706	31.4706	9.03	16.13	8.73	4.34	3.01	14.45	0	8.84	3.62	70.65	0	38.8	11.675	18.775	0.9	4.6625	0	9.3875	19.4	23.3	6	5
Nest	2008	8	fail	15	297.3299866	YES	68.87992	27.26192	46.03125	59.09090909	48.75	4.633333333	25.43888889	6.772222222	2.072222222	2.011111111	17.21666667	1.672222222	5.188888889	5.588888889	47.60555556	44	28.125	78.52928	32.85744	60.5028	47.3202	8.23	24.25	7.35	3.01	0.61	7.35	3.01	8.73	8.23	47.55	0.1375	26.925	6.05	0.9	3.7625	29.55	0	0.7625	2.2875	47.675	3	1
Nest	2008	9	hatch	8	318.2200012	YES	61.71956	46.96724	63.96153846	75.375	67.75	8.405555556	18.15	9.483333333	7.35	12.13888889	22.93888889	0.338888889	2.011111111	12.81666667	41.55	47.375	21.125	62.9348	56.96712	69.7992	64.4652	15.13	6.63	1.33	0.72	3.73	34.05	0.61	3.62	4.34	34.25	0	32.55	19.675	15.6375	22.65	9.05	0	0	23.4125	50.675	3	1
Nest	2008	10	hatch	18	267.5400085	YES	54.2062	54.2062	28.7037037	28.7037037	47.75	11.46111111	8.194444444	3.027777778	4.083333333	0.338888889	34.6	11.4	10.06666667	12.91666667	52.38333333	31.42857143	19.33333333	61.924	61.924	74.676	74.676	20.02	0.61	0.61	7.35	0.61	55.65	17.51	18.12	23.03	24.25	0.7625	17.675	6.05	0	0	8.2875	3.7625	0	0.275	87.55	5	2
Nest	2008	11	hatch	28	251.9499969	YES	44.1454	44.1454	29.36170213	29.36170213	41.25	3.344444444	5.588888889	10.18888889	4.633333333	1.672222222	28.76666667	0	7.288888889	21.47777778	32.16111111	26.33333333	14.28571429	43.75648	43.75648	45.8724	45.8724	6.02	8.73	18.12	0.11	0	28.14	0	0.61	10.63	29.25	0	1.6625	0.275	10.2875	3.7625	29.55	0	15.6375	35.0375	35.8	4	0
Nest	2008	12	fail	18	251.9499969	YES	40.35552	40.35552	34.33333333	34.33333333	25.13	1.672222222	19.93333333	8.933333333	3.366666667	6.183333333	37.6	0.338888889	6.244444444	12.42777778	39.05	28.125	20.75	36.16848	36.16848	47.625	47.625	3.01	7.24	4.34	1.83	3.01	32.64	0.61	10.63	11.13	39.25	0	35.8	14.675	5.2875	10.15	43.8	0	0.7625	14.05	38.8	9	3
Nest	2008	13	fail	12	260	YES	59.436	59.436	41.42105263	41.42105263	55	10.74444444	9.527777778	8.805555556	3.683333333	0.677777778	21.13888889	0.338888889	4.633333333	8.594444444	55.93888889	34	41.5	68.4596	68.4596	71.628	71.628	18.73	3.62	7.62	3.62	1.22	27.53	0	7.73	4.84	55.65	0.7625	16.9125	10.2875	3.7625	0	13.15	0.7625	0.7625	13.2875	56.3	5	3
Nest	2008	14	hatch	20	296.6400146	YES	40.99316	5.36448	26.91666667	85	21.25	0	14.37777778	8.705555556	0.738888889	2.011111111	28.05	0	4.85	6.305555556	40.10555556	28.875	18.25	49.51232	10.72896	52.959	26.8224	0	11.74	1.94	0.72	0.61	36.15	0	8.12	10.63	36.65	0	17.675	17.1625	0.7625	3.7625	17.925	0	0.7625	0.9	44.425	7	3
Nest	2008	15	hatch	18	284.1199951	NO	33.86084	25.997	39.57142857	44.33333333	37	2.35	10.54444444	8.1	8.594444444	2.011111111	30.99444444	0	2.072222222	8.933333333	31.49444444	26.33333333	21.22222222	42.0624	35.93592	63.7032	63.7032	3.62	10.25	13.75	8.23	3.62	22.15	0	3.73	4.95	38.05	0.7625	10.9125	1.0375	9.05	0	42.05	0	0	13.9125	23.3	8	4
Nest	2008	16	fail	11	284.1199951	YES	34.03092	22.12848	30.52380952	42.55555556	20	0	18.55	8.438888889	4.972222222	2.011111111	24.93333333	0	0.338888889	16.03333333	42.37777778	19.55555556	15.33333333	41.0084	28.37688	59.7408	43.3578	0	14.25	6.35	8.12	3.01	14.25	0	0	27.53	42.64	0	23.925	11.05	1.0375	0.7625	38.2875	0	0.7625	1.6625	42.05	7	3
Nest	2008	17	hatch	23	284.1199951	YES	26.8986	24.88692	39.26666667	45.72727273	45	0	4.422222222	2.811111111	4.911111111	6.183333333	31.48333333	0	0.061111111	1.138888889	52.10555556	30.5	17.125	29.28488	28.34	46.863	46.863	0	4.23	4.23	1.22	3.62	33.64	0	0.11	1.33	51.15	0	4.6625	1.0375	9.525	9.3875	28.7875	0	0	0.9	53.3	6	5
Nest	2008	18	fail	4	284.1199951	YES	41.64848	41.64848	40.56521739	40.56521739	47.5	0.338888889	8.933333333	3.211111111	11.31111111	0.4	28.42777778	0	0.338888889	4.361111111	38.49444444	20.11111111	18.72222222	58.24088	58.24088	56.3118	56.3118	0.61	4.34	3.84	7.24	0.72	28.64	0	0.61	3.62	45.65	0	14.675	2.425	16.4	0	28.1625	0	0	5.2875	29.55	8	3
Nest	2008	19	hatch	28	231.5500031	YES	32.61116	31.80344	31.53846154	32.12	35	0	22.82777778	10.32777778	1.077777778	0.338888889	21.70555556	0	1.016666667	5.538888889	55.93888889	30.55555556	18.55555556	46.48352	46.48352	30.5562	30.5562	0	15.05	4.45	1.22	0	25.54	0	1.22	6.24	57.55	0	32.55	17.675	0.9	0.7625	16.9125	0	0.7625	4.6625	53.925	8	2
Nest	2008	20	fail	14	231.5500031	YES	26.33472	24.56688	23.64705882	25.92857143	21.25	2.011111111	7.705555556	8.594444444	5.077777778	3.683333333	21.32777778	1.672222222	5.25	21.53888889	42.05	31.375	21.625	27.06624	25.35936	32.4612	31.4706	3.62	4.84	8.84	3.12	0.61	26.65	3.01	7.62	28.14	25.65	0	11.2875	8.2875	7.525	7.525	14.675	0	2.2875	13.2875	62.55	6	4
Nest	2008	21	fail	22	231.5500031	YES	36.31692	34.3662	43.76923077	44.64	45	0.061111111	12.48888889	2.594444444	8.872222222	0.338888889	8.744444444	0	0	8.683333333	54.49444444	26.55555556	13.22222222	39.73312	36.38672	39.624	39.624	0	19.25	3.95	7.85	0.61	15.63	0	0	7.51	43.05	0.1375	4.0375	0.9	10.15	0	0.1375	0	0	10.15	68.8	9	2
Nest	2008	22	hatch	19	231.5500031	YES	29.22788	28.70972	34	35.23529412	41.25	19.45555556	14.43888889	7.322222222	17.92222222	0.738888889	24.71666667	0	0.4	2.811111111	51.99444444	31	11.66666667	33.26648	33.26648	46.3296	46.3296	17.51	17.15	4.84	11.13	1.22	21.35	0	0.72	4.23	43.55	21.8875	11.05	10.425	26.4125	0.1375	28.925	0	0	1.0375	62.55	5	2
Nest	2008	23	fail	22	256.6799927	YES	30.2514	23.40864	39.35714286	50.88888889	50	0.338888889	12.32777778	8.377777778	0.861111111	0.677777778	13.53333333	6.95	2.011111111	16.15555556	54.88333333	31.33333333	14.44444444	45.23232	43.37304	65.0748	65.0748	0.61	5.45	3.84	0.22	0.61	4.34	12.51	0.61	20.85	55.65	0	20.925	14.05	1.6625	0.7625	25.025	0	3.7625	10.2875	53.925	5	2
Nest	2008	24	hatch	28	251.75	YES	30.38612	29.91368	24.6	25.63157895	19.25	0	9.988888889	5.161111111	2.35	2.35	18.21111111	0	0.738888889	26.81666667	26.32777778	19.22222222	16.77777778	37.39896	36.45408	51.5874	51.5874	0	11.74	4.45	3.62	1.22	18.64	0	0	32.64	18.75	0	7.8	6.05	0.7625	3.7625	17.675	0	1.6625	19.5375	35.8	7	4
Nest	2009	25	hatch	18	296.7999878	YES	50.6	48.45	84.78125	86.51612903	70	0	14.71666667	8.994444444	12.26111111	0.338888889	12.93333333	0.338888889	0	1.477777778	46.16111111	26.77777778	16.5	78.8	74.5	97.25	97.25	0	14.75	11.85	3.73	0	16.65	0.61	0	1.94	48.05	0	14.675	5.425	22.925	0.7625	8.2875	0	0	0.9	43.8	6	3
Nest	2009	26	hatch	18	337.019989	NO	47.1	33.3	47.91176471	54	28.75	3.683333333	15.43333333	6.372222222	2.688888889	1.016666667	15.54444444	0	1.416666667	6.583333333	49.21666667	25.42857143	14.42857143	74.7	51.9	90	67.5	3.62	9.75	7.24	4.23	0.61	16.24	0	2.44	10.52	43.05	3.7625	22.5375	5.2875	0.7625	1.525	14.675	0	0.1375	1.6625	56.925	5	1
Nest	2009	27	hatch	18	386.4299927	YES	16.75	16.55	50.41666667	54	43.75	0	10.88333333	7.105555556	2.872222222	0	11.32222222	0	0.677777778	10.87777778	30.43888889	19.44444444	9	31.4	31.4	65.25	65.25	0	5.45	8.45	4.23	0	14.25	0	0	18.75	38.55	0	17.675	5.425	1.175	0	7.6625	0	1.525	1.0375	20.3	5	4
Nest	2009	28	fail	4	386.4299927	YES	13.85	5.1	49	61.5	32.5	2.011111111	5.538888889	4.205555556	6.983333333	0	13.19444444	0	0	10.12777778	55.05	13	9.777777778	23.9	10.2	39.75	23.5	0.61	9.64	6.74	4.23	0	23.64	0	0	18.23	39.05	3.7625	0.4125	1.0375	10.425	0	0.1375	0	0	0	75.05	7	5
Nest	2009	29	fail	4	386.4299927	YES	77.8	7.05	22.46296296	51.25	30	0.338888889	16.93888889	3.272222222	7.027777778	0.738888889	30.21111111	0	6.95	2.75	40.10555556	31.11111111	12.55555556	62.4	10.6	72	26.5	0.61	7.35	1.55	3.01	0.72	43.25	0	12.51	1.33	31.15	0	28.925	5.425	12.05	0.7625	13.9125	0	0	4.525	51.3	3	1
Nest	2009	30	hatch	28	386.4299927	YES	64.7	20.05	42.19047619	50.4	52.5	0	2.533333333	0.922222222	3.805555556	3.744444444	21.87777778	0	0.061111111	21.47777778	35.55	6.777777778	3.666666667	58.1	25.3	77.5	43.25	0	1.55	1.05	0.83	3.62	25.85	0	0	13.64	32.75	0	3.7625	0.7625	7.525	3.9	16.9125	0	0.1375	31.275	39.05	5	1
Nest	2009	31	fail	12	267.5400085	YES	62.8	39.9	43.84375	61	57.5	0.4	23.21111111	10.1	3.683333333	0.461111111	20.92777778	0	6.183333333	22.30555556	42.60555556	28.44444444	13.33333333	56.9	49.4	72.75	67	0.11	26.15	9.45	6.63	0.61	21.54	0	3.62	20.13	48.05	0.7625	19.5375	10.9125	0	0.275	20.1625	0	9.3875	25.025	35.8	5	3
Nest	2009	32	fail	2	267.5400085	YES	34.05	31.25	36.36363636	42.52941176	31.25	4.172222222	14.27222222	10.05	4.022222222	0.061111111	6.811111111	0	0.338888889	10.47777778	62.55	19	14.66666667	33.3	33	41.5	40.75	7.51	9.95	14.25	3.01	0.11	6.13	0	0	10.63	67.55	0	19.675	4.8	5.2875	0	7.6625	0	0.7625	10.2875	56.3	9	4
Nest	2009	33	fail	2	251.9499969	YES	71.8	35.4	36.18421053	41.73076923	41.25	0.677777778	11.31111111	3.866666667	4.572222222	1.355555556	25.16111111	0	5.844444444	37.65	20.27222222	29.5	7.833333333	69.5	44.2	83.75	58	1.22	7.24	3.84	0.11	1.22	21.65	0	10.52	37.64	22.35	0	16.4	3.9	10.15	1.525	29.55	0	0	37.6625	17.675	9	1
Nest	2009	34	hatch	8	260	YES	63.1	50.8	29.15625	39.25	25	0.738888889	12.08888889	6.811111111	3.683333333	2.072222222	22.32222222	0	1.672222222	37.32777778	18.82777778	29.66666667	21.42857143	68.3	53.7	71.25	69.75	0.11	13.64	6.24	6.63	0	14.14	0	3.01	34.05	29.05	1.525	10.15	7.525	0	4.6625	32.55	0	0	41.425	6.05	8	3
Nest	2009	35	hatch	4	296.6400146	YES	33.5	8.75	23.76923077	24.6	32.5	6.95	17.02777778	2.472222222	2.072222222	0.061111111	17.21111111	0	0	6.244444444	42.32777778	9.888888889	5.611111111	49.6	15.1	76.75	26.5	12.51	23.03	3.73	3.62	0	8.34	0	0	3.73	36.15	0	9.525	0.9	0.1375	0.1375	28.3	0	0	9.3875	50.05	5	3
Nest	2009	36	hatch	17	284.1199951	YES	39.35	18.55	31.09677419	37.63636364	41.25	4.172222222	11.03333333	1.477777778	5.755555556	0	31.10555556	0	0	10.47777778	27.77222222	6.777777778	5.888888889	37.6	25.8	48.75	39.25	7.51	16.74	1.44	7.35	0	7.85	0	0	8.34	38.25	0	3.9	1.525	3.7625	0	60.175	0	0	13.15	14.675	11	5
Nest	2009	37	hatch	11	284.1199951	YES	40.6	37.35	33.75862069	36.16	26.25	0.338888889	0.338888889	0.461111111	4.483333333	1.672222222	42.71666667	0	0	17.30555556	27.16111111	1.555555556	1.888888889	51.7	45.6	45.5	45.5	0.61	0.61	0.22	3.84	3.01	33.75	0	0	15.52	41.65	0	0	0.7625	5.2875	0	53.925	0	0	19.5375	9.05	5	1
Nest	2009	38	fail	3	284.1199951	NO	22.65	20.45	43.73333333	53	10	0.338888889	10.26666667	3.488888889	7.75	0.4	20.48333333	0	0.338888889	3.088888889	54.88333333	13	7.888888889	24.1	23.1	35.5	35.5	0	7.85	2.55	0.22	0.11	18.75	0	0.61	4.84	45.65	0.7625	13.2875	4.6625	17.1625	0.7625	22.65	0	0	0.9	66.425	8	4
Nest	2009	39	hatch	4	284.1199951	YES	48.35	45.35	32	35.64285714	15	0	14.43888889	7.827777778	3.866666667	1.794444444	22.87222222	0	2.011111111	9.927777778	44.32777778	20.11111111	13.44444444	60.3	59.8	46.25	46	0	16.35	6.85	3.84	3.12	23.14	0	0.61	11.24	51.15	0	12.05	9.05	3.9	0.1375	22.5375	0	3.7625	8.2875	35.8	6	4
Nest	2009	40	hatch	4	283.230011	YES	54.5	46.65	49.03125	52.51851852	43.75	0	17.66111111	6.216666667	2.811111111	0	18.21111111	0	0	0.738888889	40.93333333	15.55555556	9.111111111	42.3	36.6	49	49	0	22.15	9.75	3.73	0	29.05	0	0	0.72	28.14	0	12.05	1.8	1.6625	0	4.6625	0	0	0.7625	56.925	7	4
Nest	2009	41	fail	23	311.4500122	YES	56.4	52.35	27.19047619	35.07692308	23.75	0.061111111	9.377777778	4.822222222	3.344444444	2.35	25.76111111	0	0.677777778	25.48333333	42.60555556	24.66666667	21.61111111	63.4	61.7	83.5	83.5	0.11	10.25	7.35	6.02	1.22	26.24	0	0.61	25.24	43.55	0	8.2875	1.6625	0	3.7625	25.1625	0	0.7625	25.7875	41.425	8	5
Nest	2009	42	hatch	23	331.2999878	YES	41.15	38.1	46.52631579	51.46666667	26.25	5.844444444	11.09444444	2.533333333	0.522222222	2.072222222	25.92777778	0	0.338888889	19.15	36.10555556	24.75	12.375	40.1	35.6	47.25	47.25	10.52	15.63	3.73	0.72	0.61	30.54	0	0	13.84	45.65	0	5.425	1.0375	0.275	3.9	20.1625	0	0.7625	25.7875	24.175	11	3
Nest	2009	43	fail	9	311.4500122	YES	45.05	38.75	35.25	40.64705882	21.25	0	11.6	7.766666667	3.744444444	0.4	30.43888889	0	3.744444444	19.59444444	26.54444444	23.125	18.375	53	46	63.75	61.75	0	14.14	6.74	3.62	0.11	19.25	0	0.61	28.03	28.64	0	8.425	9.05	3.9	0.7625	44.425	0	7.6625	9.05	23.925	5	3
Nest	2009	44	hatch	16	260.7799988	YES	33.65	11.2	22.45454545	35	25	0	5.438888889	7.272222222	6.366666667	0.338888889	22.43333333	0	0.677777778	6.244444444	36.54444444	11.55555556	8.777777778	30.6	8.8	43	22	0	4.95	3.95	0.83	0	33.14	0	0.61	10.63	25.74	0	6.05	11.425	13.2875	0.7625	9.05	0	0.7625	0.7625	50.05	8	2
Nest	2009	45	fail	3	262.2999878	YES	31.5	12.3	18.95652174	21.375	31.25	0	21.66111111	17.82777778	0.8	2.072222222	25.43333333	0	0	0.644444444	54.21666667	13	13	39.8	15.7	56.75	23.75	0	18.75	11.35	0.83	3.62	22.64	0	0	0.72	47.55	0	25.3	25.925	0.7625	0.1375	28.925	0	0	0.55	62.55	11	4
Nest	2009	46	fail	3	260.7799988	YES	48.4	15.1	34.38888889	25.66666667	43.75	0	13.55	9.716666667	0.677777778	0	44.82777778	0	2.411111111	9.588888889	20.27222222	34.11111111	26.33333333	54.7	10.3	67	0	0	10.25	10.25	0	0	47.55	0	3.62	6.74	10.25	0	17.675	9.05	1.525	0	41.425	0	0.9	13.15	32.8	7	2
Nest	2009	47	hatch	26	231.5500031	YES	31.5	0	28.9047619	0	22.5	0	10.60555556	7.105555556	5.416666667	1.672222222	16.87777778	1.672222222	4.172222222	0.738888889	29.27222222	28.55555556	19.22222222	45.3	0	55.25	0	0	12.35	9.45	6.74	3.01	9.75	3.01	7.51	0.72	26.65	0	8.425	4.175	3.7625	0	25.7875	0	0	0.7625	32.55	7	3
Nest	2009	48	fail	3	231.5500031	YES	34.1	9.15	24.81818182	37.71428571	21.25	1.016666667	18.15	15.42222222	6.183333333	1.672222222	28.05	0	1.694444444	17.64444444	44.82777778	31.375	20.25	33.1	18.3	45	39.5	0.61	12.04	9.64	11.13	3.01	38.75	0	1.83	20.63	30.65	1.525	25.7875	22.65	0	0	14.675	0	1.525	13.9125	62.55	6	4
Nest	2009	49	fail	3	231.5500031	YES	16.8	15.4	30.75	36.33333333	36.25	0	6.094444444	0.983333333	8.822222222	3.683333333	23.48888889	0	0.677777778	4.972222222	29.55	13.77777778	8	30.8	30.8	43.75	43.75	0	4.95	1.05	6.74	6.02	31.15	0	0	7.73	26.65	0	7.525	0.9	11.425	0.7625	13.9125	0	1.525	1.525	33.175	4	3
Nest	2009	50	hatch	4	256.6799927	YES	41.8	0	23.63636364	0	31.25	0.338888889	11.26111111	2.533333333	7.516666667	4.172222222	21.65	0	3.683333333	12.91666667	30.82777778	23.77777778	16	53.5	0	65	0	0	16.54	3.84	10.52	7.51	20.85	0	3.01	10.63	34.25	0.7625	4.6625	0.9	3.7625	0	22.65	0	4.525	15.775	26.55	6	1
Nest	2009	51	hatch	9	251.75	YES	48.4	0	18.34782609	0	6.25	0	14.71666667	2.216666667	1.2	4.511111111	20.92777778	0	2.011111111	4.483333333	44.05	16.66666667	13.88888889	69.9	0	40	0	0	19.75	2.55	1.33	7.51	24.55	0	3.62	4.34	33.75	0	8.425	1.8	1.0375	0.7625	16.4	0	0	4.6625	56.925	12	8
Nest	2009	52	fail	9	249	YES	47.1	0	22.07142857	0	10	0	3.866666667	0.922222222	6.027777778	2.072222222	33.64444444	0	0.461111111	9.205555556	53.71666667	6.444444444	4.833333333	28.6	0	28.25	0	0	0.33	0.33	7.62	3.12	23.03	0	0.61	3.84	51.15	0	8.2875	1.6625	4.0375	0.7625	46.9125	0	0.275	15.9125	56.925	7	4
Nest	2009	53	hatch	8	249	YES	40.95	0.15	21.22857143	26	8.75	0	9.272222222	4.105555556	4.7	0.738888889	13.32222222	1.733333333	0.338888889	8.316666667	58.99444444	23.55555556	12.83333333	39.5	0.3	49.75	0.75	0	9.95	5.45	4.23	0.11	16.74	0	0	11.74	46.15	0	8.425	2.425	5.2875	1.525	9.05	3.9	0.7625	4.0375	75.05	5	1
Nest	2009	54	hatch	23	421.2000122	YES	43.95	39.9	54.94444444	59	41.25	0	9.605555556	4.605555556	3.366666667	0.4	15.76111111	0	0	12.2	50.10555556	15.88888889	11.16666667	45.8	38.7	61.75	61.75	0	15.85	1.05	1.83	0.11	21.74	0	0	13.23	45.15	0	1.8	9.05	5.2875	0.7625	8.2875	0	0	10.9125	56.3	5	3
Nest	2009	55	hatch	12	421.2000122	YES	33.5	7.4	28.25	38	16.25	10.29444444	9.927777778	4.761111111	1.794444444	1.733333333	23.21111111	0	4.85	8.255555556	40.38333333	26.75	14.42857143	28.3	14.8	37	37	3.01	13.64	4.34	3.12	0.11	35.15	0	0.61	8.84	31.65	19.4	5.2875	5.2875	0.1375	3.7625	8.2875	0	10.15	7.525	51.3	8	5
Nest	2009	56	fail	2	424.0899963	YES	47.3	46.95	25.40740741	25.73076923	26.25	0	4.205555556	0.983333333	2.688888889	0.122222222	42.60555556	0	0.677777778	25.54444444	20.10555556	8.888888889	5	54.4	53.7	54.25	54.25	0	6.74	1.44	4.84	0.11	36.15	0	0.61	42.75	16.85	0	1.0375	0.4125	0	0.1375	50.675	0	0.7625	4.0375	24.175	4	2
Nest	2009	57	hatch	24	421.2000122	NO	43.95	40.25	57.70588235	58.3125	3.75	0.338888889	7.766666667	7.488888889	2.75	1.672222222	24.87222222	1.672222222	0.338888889	9.422222222	32.16111111	21.83333333	15.44444444	49.3	49.3	74.75	74.75	0	9.75	12.65	3.62	0	11.13	0	0	0.72	53.05	0.7625	5.2875	1.0375	1.6625	3.7625	42.05	3.7625	0.7625	20.3	6.05	8	3
Nest	2009	58	fail	2	424.0899963	YES	47.3	41.9	58.04	62.33333333	46.25	0	15.71111111	6.433333333	8.194444444	4.572222222	26.05	0	4.511111111	5.311111111	33.77222222	13	8.277777778	51.9	41.1	56.5	48.25	0	14.14	7.24	6.02	0.72	16.35	0	7.51	0.72	41.65	0	17.675	5.425	10.9125	9.3875	38.175	0	0.7625	11.05	23.925	8	2
Nest	2009	59	hatch	25	206.8000031	YES	36.45	35.45	30.63636364	31.65	25	0	10.13888889	5.416666667	2.072222222	1.794444444	36.21111111	0	1.733333333	8.427777778	38.49444444	6.111111111	4.666666667	28.6	28	37	37	0	7.62	6.13	0.61	0.11	24.14	0	3.12	1.44	48.05	0	13.2875	4.525	3.9	3.9	51.3	0	0	17.1625	26.55	10	4
Nest	2009	60	hatch	14	201.1699982	YES	57.35	56.75	27.67857143	28.03703704	23.75	0.061111111	13.55	5.377777778	3.744444444	0.677777778	20.82222222	0	0.338888889	16.03333333	38.77222222	23.77777778	13.33333333	63.7	62.5	90.25	90.25	0	17.15	7.85	3.12	0	14.34	0	0	0.83	43.55	0.1375	9.05	2.2875	4.525	1.525	28.925	0	0.7625	35.0375	32.8	9	5
Nest	2009	61	fail	15	201.1699982	YES	32.85	29.95	27.17857143	29.26086957	25	0	8.316666667	7.088888889	0.4	2.072222222	24.31666667	0	1.672222222	2.655555556	37.32777778	4.777777778	8.555555556	41.7	38.9	50.5	43.5	0	10.74	6.13	0.61	3.01	33.14	0	3.01	1.44	38.55	0	5.2875	8.2875	0.1375	0.9	13.2875	0	0	4.175	35.8	8	4
Nest	2009	62	fail	4	191.9600067	YES	31.1	31.1	35.6875	35.6875	23.75	0	5.755555556	4.144444444	4.144444444	1.672222222	38.49444444	0	0.338888889	9.022222222	28.21666667	18.33333333	12.55555556	29.1	29.1	38.75	38.75	0	3.73	3.73	6.63	3.01	48.05	0	0.61	16.24	19.75	0	8.2875	4.6625	1.0375	0	26.55	0	0	0	38.8	11	5
Nest	2010	63	fail	2	308.9899902	NO	51.25	43.15	38.41935484	46.94444444	36.25	2.072222222	15.93888889	14.37777778	9.144444444	2.011111111	26.88333333	1.672222222	6.183333333	9.083333333	44.32777778	27.44444444	24.77777778	65.2	55.4	59.75	53.25	0	16.65	19.25	3.95	0.61	22.35	3.01	10.52	8.12	51.15	4.6625	15.05	8.2875	15.6375	3.7625	32.55	0	0.7625	10.2875	35.8	3	1
Nest	2010	64	hatch	16	269.4899902	YES	13.55	0	22	0	21.25	0.338888889	11.49444444	12.21111111	2.072222222	6.305555556	31.26666667	1.672222222	0	20.88333333	43.38333333	10.88888889	11.66666667	19.5	0	34.75	0	0.61	16.35	21.04	3.62	3.12	35.54	3.01	0	24.75	48.05	0	5.425	1.175	0.1375	10.2875	25.925	0	0	16.05	37.55	6	5
Nest	2010	65	hatch	27	375.9200134	NO	24.4	3.6	18.19354839	26.5	22.5	0	10.26666667	3.488888889	12.08888889	0.4	17.26666667	0	0.061111111	0.244444444	26.77222222	23.11111111	8	31.2	6.2	54.25	13.75	0	9.75	4.45	3.23	0.72	29.25	0	0	0.44	17.15	0	10.9125	2.2875	23.1625	0	2.2875	0	0.1375	0	38.8	6	6
Nest	2010	66	hatch	5	272.1000061	YES	36.15	6.35	26.66666667	35	17.5	11.12222222	8.933333333	8.994444444	4.083333333	4.083333333	4.422222222	0	1.672222222	13.19444444	48.43888889	25.33333333	16.55555556	46.8	12.7	85.5	31.75	7.51	1.94	7.35	3.73	3.62	3.62	0	0	12.62	56.15	15.6375	17.675	11.05	4.525	4.6625	5.425	0	3.7625	13.9125	38.8	8	3
Nest	2010	67	fail	6	276.8900146	YES	33.1	0	25.38235294	0	13.75	2.011111111	9.988888889	4.266666667	7.872222222	4.172222222	21.76666667	0	0.338888889	5.25	55.93888889	20.22222222	9.222222222	34.1	0	40.25	0	0	11.35	6.35	0.83	7.51	21.15	0	0	9.45	40.65	4.525	8.2875	1.6625	16.675	0	22.5375	0	0.7625	0	75.05	8	2
Nest	2010	68	fail	5	276.8900146	YES	63.25	49.9	45.92105263	47.81818182	30	0.061111111	32.32777778	22.49444444	2.133333333	0	24.93333333	4.172222222	6.861111111	2.533333333	49.05	51	30	100	93.9	64.25	49	0	36.65	31.15	3.12	0	26.24	7.51	3.62	3.23	45.65	0.1375	26.925	11.675	0.9	0	23.3	0	10.9125	1.6625	53.3	10	3
Nest	2010	69	hatch	13	243.1900024	YES	24.65	0	17.59259259	0	18.75	0	14.88333333	6.494444444	0.461111111	0.738888889	19.82222222	0.338888889	0.061111111	10.47777778	37.05	16.88888889	11.55555556	27.2	0	46.5	0	0	15.05	7.35	0.11	0.72	23.64	0	0.11	11.24	38.55	0	14.675	5.425	0.9	0.7625	15.05	0.7625	0	9.525	35.175	10	6
Nest	2010	70	hatch	21	480.6900024	YES	55.35	55.35	65.66666667	65.66666667	37.5	0	17.66111111	6.216666667	6.027777778	1.016666667	30.65555556	0	0.338888889	4.205555556	36.77222222	27	14.66666667	74	74	81.25	81.25	0	15.05	4.95	3.12	1.22	48.55	0	0.61	6.74	26.15	0	20.925	7.8	9.6625	0.7625	8.2875	0	0	1.0375	50.05	5	2
Nest	2010	71	hatch	9	405.1199951	YES	54.45	0	65.14285714	0	26.25	0.4	13.10555556	10.32777778	8.194444444	0	32.71111111	0	11.46111111	7.2	46.99444444	35.55555556	18.22222222	52.7	0	69.75	0	0.72	14.75	12.35	11.13	0	47.64	0	17.62	4.23	39.05	0	11.05	7.8	4.525	0	14.05	0	3.7625	10.9125	56.925	8	2
Nest	2010	72	fail	3	375.9200134	YES	95.25	92.7	51.2962963	50.46153846	50	0	7.766666667	1.877777778	4.59375	0.45	25.40625	0	3.7625	7.025	53.71666667	23.77777778	13.66666667	100	100	100	100	0	10.25	2.55	5.2875	0.72	15.63	0	6.02	3.73	53.55	0	4.6625	1.0375	3.9	0	41.7	0	0	12.51666667	53.925	5	3
Nest	2010	73	hatch	24	365.1099854	NO	45.95	30.4	53.83333333	64.30769231	52.5	0.338888889	11.53888889	7.261111111	4.083333333	2.688888889	4.483333333	0	0.8	3.527777778	65.32777778	29.66666667	14.22222222	50.2	37.2	73.5	61.25	0.61	11.74	8.84	1.22	3.62	7.24	0	1.33	3.23	57.55	0	11.2875	5.2875	7.6625	1.525	1.0375	0	0.1375	3.9	75.05	6	1
Nest	2010	74	fail	7	375.9200134	YES	78.7	71.3	44.59259259	47.95238095	22.5	4.022222222	11.6	4.266666667	6.094444444	3.744444444	30.15	0	4.022222222	4.083333333	31.77222222	31.88888889	26.88888889	100	97.2	60.75	53.75	3.62	12.65	3.84	6.74	3.12	23.64	0	0.61	6.13	38.55	4.525	10.2875	4.8	5.2875	4.525	38.2875	0	8.2875	1.525	23.3	4	2
Nest	2010	75	fail	9	339.5899963	YES	37.45	35.4	42.07692308	46.76190476	40	0	7.088888889	1.755555556	1.077777778	2.011111111	25.65	0	0.061111111	20.7	52.27222222	21.88888889	16.55555556	43	40.3	53.5	49.25	0	6.74	1.94	1.22	3.01	38.55	0	0	24.14	43.55	0	7.525	1.525	0.9	0.7625	9.525	0	0.1375	16.4	63.175	13	0
Nest	2010	76	fail	4	339.5899963	YES	41	36.1	32.5	38.71428571	35	6.95	15.87777778	10.26666667	5.416666667	0.738888889	30.92777778	0.061111111	2.35	1.755555556	41.16111111	23.125	20.6875	45.8	45.1	56.25	56.25	12.51	16.54	11.74	6.13	1.33	15.63	0.11	0.61	0.72	57.55	0	15.05	8.425	4.525	0	50.05	0	4.525	3.05	20.675	7	3
Nest	2010	77	fail	12	415.7099915	NO	22	22	36.84615385	36.84615385	13.75	2.35	22.66111111	14.55	4.233333333	1.672222222	16.65	0	7.027777778	1.672222222	54.49444444	46.28571429	31.71428571	24	24	21.75	21.75	4.23	19.25	11.85	0.11	3.01	17.35	0	9.64	3.01	48.05	0	26.925	17.925	9.3875	0	15.775	0	3.7625	0	62.55	9	4
Nest	2010	78	fail	5	415.7099915	NO	53.7	52.3	41.84	44.85714286	21.25	0.338888889	1.416666667	2.872222222	0.4	3.744444444	48.21111111	0	1.794444444	12.64444444	25.82777778	4.222222222	6.333333333	62.7	61.7	84	84	0	1.94	4.34	0.11	6.13	50.54	0	0.11	19.14	22.35	0.7625	0.7625	1.0375	0.7625	0.7625	45.3	0	3.9	4.525	30.175	6	4
Nest	2010	79	hatch	24	493.480011	YES	29.4	7.6	17.58333333	24.33333333	21.25	0	10.60555556	6.155555556	4.022222222	1.016666667	40.71666667	4.172222222	0.4	4.083333333	42.32777778	16.22222222	13	36.2	11.5	53.75	16.25	0	14.75	4.95	3.01	0.61	35.15	7.51	0.61	3.12	31.15	0	5.425	7.6625	5.2875	1.525	47.675	0	0.1375	5.2875	56.3	8	3
Nest	2010	80	hatch	19	422.6600037	NO	45.85	37.35	79.05882353	72.5	38.75	5.844444444	20.76111111	4.083333333	3.744444444	6.244444444	15.37222222	0	2.072222222	7.288888889	61.77222222	46.42857143	23	59.7	50.8	72.5	72.5	3.01	17.35	4.34	0.72	3.62	14.14	0	0.11	0.61	82.55	9.3875	25.025	3.7625	7.525	9.525	16.9125	0	4.525	15.6375	35.8	5	2
Nest	2010	81	fail	18	615.5	YES	38.25	35.7	52.88888889	56.25	10	0	18.55	17.82777778	3.744444444	2.011111111	28.42777778	0	0.677777778	19.15	33.21666667	12.66666667	5.333333333	54	48.9	86	86	0	10.25	8.45	3.73	0.61	45.15	0	0	13.23	38.55	0	28.925	29.55	3.7625	3.7625	7.525	0	1.525	26.55	26.55	8	5
Nest	2010	82	fail	3	568.6300049	YES	41.15	41.15	47.14814815	47.14814815	38.75	1.672222222	3.344444444	0.677777778	5.138888889	0	38.26666667	1.672222222	0.122222222	11.48333333	21.1	3.444444444	2.888888889	47.7	47.7	61.5	61.5	3.01	6.02	1.22	6.24	0	35.74	3.01	0.11	19.34	19.95	0	0	0	3.7625	0	41.425	0	0.1375	1.6625	22.5375	6	2
Nest	2010	83	hatch	26	548.3200073	YES	78.15	55.25	74.31428571	89.9	40	1.733333333	25.16111111	18.27222222	4.544444444	4.85	34.21111111	0	12.02777778	9.866666667	32.93888889	41.875	30.375	83.5	59.2	97	71.25	3.01	14.75	11.85	4.34	0.61	29.05	0	11.13	14.14	30.65	0.1375	38.175	26.3	4.8	10.15	40.6625	0	13.15	4.525	35.8	8	2
Nest	2010	84	hatch	16	483.0899963	YES	71.2	12.8	51.8	43.85714286	27.5	1.672222222	8.7	8.594444444	7.705555556	0.338888889	30.43888889	0	2.072222222	25.14444444	43.49444444	20.77777778	11.875	67.7	8.2	47.5	9.25	0	9.03	11.74	4.23	0	24.25	0	3.01	20.24	57.55	3.7625	8.2875	4.6625	12.05	0.7625	38.175	0	0.9	31.275	25.925	5	1
Nest	2010	85	fail	12	386.4299927	YES	58.5	13.1	26.4	79.33333333	33.75	0.677777778	29.21111111	8.872222222	9.866666667	6.183333333	20.14444444	0	0.738888889	9.205555556	29.10555556	46.33333333	22.66666667	75.3	26.2	87	65.5	1.22	34.05	11.74	11.13	3.01	25.74	0	0.72	15.74	26.15	0	23.1625	5.2875	8.2875	10.15	13.15	0	0.7625	1.0375	32.8	4	1
Nest	2010	86	fail	5	324.75	YES	41.4	35	42.45833333	49.25	41.25	0.338888889	17.66111111	3.55	8.255555556	2.472222222	28.99444444	1.733333333	0.4	8.483333333	43.66111111	22.55555556	14.05555556	37.8	30.4	49.25	44.75	0.61	22.15	4.45	13.64	4.34	29.05	3.01	0.72	12.15	53.05	0	12.05	2.425	1.525	0.1375	28.925	0.1375	0	3.9	31.925	8	3
Nest	2010	87	fail	5	349.1199951	YES	38.6	3.8	31.51851852	44.33333333	32.5	0.338888889	11.26111111	4.266666667	2.472222222	1.672222222	22.77222222	0	0.338888889	3.466666667	62.55	19.5	10.25	50.6	2.1	57	5.25	0.61	13.64	1.44	0.72	3.01	29.25	0	0.61	0.22	52.55	0	8.2875	7.8	4.6625	0	14.675	0	0	7.525	75.05	5	2
Nest	2010	88	hatch	10	333.3999939	YES	31.55	17.6	23.16	38.71428571	18.75	4.172222222	22.32222222	11.71111111	2.072222222	8.305555556	42.60555556	0	0.461111111	8.933333333	38.21666667	27.5	13.125	33.7	15.3	42.75	35.5	7.51	13.64	4.34	0.61	0.61	31.65	0	0.61	11.24	41.15	0	33.175	20.925	3.9	17.925	56.3	0	0.275	6.05	34.55	8	3
Nest	2010	89	hatch	25	349.1199951	YES	31.2	6.25	29.9375	37.25	17.5	0.338888889	15.37222222	8.594444444	5.527777778	2.072222222	29.99444444	0	1.733333333	13.93333333	43.49444444	25.25	19.625	34.9	8	49	20	0.61	14.14	6.74	8.12	3.62	37.75	0	0	4.34	45.65	0	16.9125	10.9125	2.2875	0.1375	20.3	0	3.9	25.925	40.8	7	3
Nest	2010	90	fail	11	415.3800049	YES	81	59.2	70.28571429	82.31818182	71.25	6.95	4.483333333	7.088888889	6.033333333	8.194444444	30.71666667	0	5.355555556	9.422222222	18.21111111	41.375	15.125	95.2	74.7	98.75	77.25	12.51	6.74	9.03	6.63	3.62	24.75	0	6.02	0.72	26.15	0	1.6625	4.6625	5.2875	13.9125	38.175	0	4.525	20.3	8.2875	3	0
Nest	2010	91	fail	26	386.4299927	YES	60.45	41.35	60.38461538	67.11764706	55	7.516666667	14.37777778	7.427777778	3.744444444	3.344444444	23.48888889	0	6.861111111	13.81111111	32.6	50	24.55555556	68.9	42.2	70.5	70.5	6.02	12.35	9.64	3.12	3.01	26.15	0	8.73	21.24	35.54	9.3875	16.9125	4.6625	4.525	3.7625	20.1625	0	4.525	4.525	28.925	10	4
Nest	2010	92	hatch	18	415.3800049	YES	72.55	35.05	53.6	59.88888889	37.5	0.061111111	15.77222222	14.43888889	5.188888889	8.533333333	25.27222222	1.672222222	1.733333333	10.80555556	49.77222222	33.875	24.125	93.3	54.9	87.25	55.75	0	16.65	11.85	8.73	4.23	29.25	0	3.01	18.73	48.55	0.1375	14.675	17.675	0.7625	13.9125	20.3	3.7625	0.1375	0.9	51.3	1	1
Nest	2010	93	hatch	25	386.4299927	YES	33.2	0	39.21052632	0	22.5	1.733333333	12.48888889	5.322222222	2.133333333	0.4	29.43333333	0	2.35	1.538888889	33.32777778	24.38888889	22.22222222	41.4	0	60.5	0	0.11	6.24	3.34	3.73	0.11	19.34	0	3.62	0.94	50.65	3.7625	20.3	7.8	0.1375	0.7625	42.05	0	0.7625	2.2875	11.675	7	5
Nest	2010	94	hatch	15	349.1199951	YES	64.55	27.6	40.5	57.61538462	46.25	1.672222222	16.6	12.48888889	2.35	1.355555556	17.36666667	0.338888889	13.7	8.255555556	45.10555556	36.88888889	27.77777778	68.5	39.3	75.75	54.5	0	26.15	18.75	3.01	1.83	23.75	0.61	14.14	14.14	38.05	3.7625	4.6625	4.6625	1.525	0.7625	9.3875	0	13.15	0.9	53.925	2	0
Nest	2010	95	hatch	24	298.0499878	YES	43.95	37.7	26.30434783	34.42857143	30	8.344444444	2.75	1.355555556	4.361111111	4.572222222	13.21111111	0	0.338888889	25.7	41.55	34	28	59	49.1	74.5	74.5	7.51	4.23	1.83	6.02	8.12	14.14	0	0.61	16.24	36.15	9.3875	0.9	0.7625	2.2875	0.1375	12.05	0	0	37.525	48.3	6	3
Nest	2010	96	fail	12	289.5599976	YES	47.65	27.35	32.71111111	54.85714286	5	6.95	8.761111111	2.472222222	5.416666667	3.683333333	21.47777778	0	18.91666667	4.422222222	42.32777778	42.22222222	17.22222222	52	34.4	54	43.25	0	9.75	1.33	9.64	3.62	30.54	0	12.51	3.62	35.65	15.6375	7.525	3.9	0.1375	3.7625	10.15	0	26.925	5.425	50.675	6	1
Nest	2010	97	fail	9	267.5400085	YES	35.25	30.3	36.26666667	41.36363636	12.5	0.061111111	18.93888889	17.21666667	3.088888889	8.961111111	16.65	0.338888889	7.627777778	1.977777778	53.71666667	43.11111111	22.88888889	45.4	38.7	64.25	54.5	0.11	14.75	14.25	1.33	3.62	21.24	0.61	13.73	3.34	51.15	0	24.175	20.925	5.2875	15.6375	10.9125	0	0	0.275	56.925	7	2
Nest	2010	98	fail	8	251.9499969	YES	35.8	18.05	25.72727273	39	18.75	0.338888889	0.861111111	0.738888889	4.233333333	0.677777778	50.32222222	0	5.966666667	13.04444444	26.05	26	11.35714286	39.9	20.7	49.75	45.5	0	0.72	0.61	7.51	0	53.05	0	7.62	4.95	23.25	0.7625	1.0375	0.9	0.1375	1.525	46.9125	0	3.9	23.1625	29.55	7	2
Nest	2010	99	hatch	26	284.1199951	YES	29.55	13.05	30.2173913	52.8	23.75	0.061111111	8.594444444	1.816666667	2.411111111	0.061111111	34.32222222	0	1.672222222	10.26111111	30.43888889	11.11111111	7	39.8	16.1	48.5	20.5	0.11	11.24	1.44	1.33	0	36.15	0	0	7.95	31.15	0	5.2875	2.2875	3.7625	0.1375	32.0375	0	3.7625	13.15	29.55	10	2
Nest	2010	100	hatch	18	284.1199951	YES	31.4	12.65	21.09090909	63	30	0.677777778	14.65555556	8.594444444	3.405555556	3.405555556	24.99444444	0	0.338888889	11.98333333	47.88333333	27	17.33333333	45.3	21.3	81.25	53.25	0.61	19.14	11.74	3.01	0	28.75	0	0	17.84	26.15	0.7625	9.05	4.6625	3.9	7.6625	20.3	0	0.7625	4.6625	75.05	8	1
Nest	2010	101	fail	6	284.1199951	YES	29.15	0	25.83870968	0	32.5	0.338888889	11.09444444	5.661111111	3.744444444	1.733333333	32.16111111	0	0.122222222	6.922222222	19.71666667	13.11111111	13.27777778	30.4	0	51.75	0	0.61	11.74	6.35	6.13	0.11	31.65	0	0.11	3.73	16.85	0	10.2875	4.8	0.7625	3.7625	32.8	0	0.1375	10.9125	23.3	11	1
Nest	2010	102	fail	6	284.1199951	YES	30.6	22.75	38.11764706	43.09090909	20	0	9.761111111	9.544444444	6.244444444	0.338888889	16.2	0	0.338888889	3.683333333	62.82777778	15.22222222	7	33.5	32.3	48	48	0	4.95	1.55	11.24	0.61	23.03	0	0.61	0.61	53.05	0	15.775	19.5375	0	0	7.6625	0	0	7.525	75.05	7	5
Nest	2010	103	fail	6	284.1199951	YES	34.05	23	35.65217391	37.45454545	22.5	0.338888889	4.605555556	7.883333333	7.977777778	2.35	26.26666667	1.672222222	0	6.183333333	49.21666667	23.55555556	18.22222222	49	37.6	60	49	0	3.95	3.45	11.24	0.61	14.25	0	0	7.51	62.55	0.7625	5.425	13.425	3.9	4.525	41.2875	3.7625	0	4.525	32.55	11	3
Nest	2010	104	fail	6	284.1199951	YES	44	37.5	31.65625	38.23809524	28.75	0.677777778	10.32777778	6.216666667	2.472222222	4.294444444	23.27222222	0.338888889	4.022222222	9.483333333	26.32777778	28.875	17.25	53.1	47.1	69.25	57.75	1.22	7.35	4.45	4.23	7.62	33.55	0	4.23	1.94	21.65	0	14.05	8.425	0.275	0.1375	10.425	0.7625	3.7625	18.9125	32.175	4	2
Nest	2010	105	fail	13	284.1199951	YES	29.25	5.05	26.90909091	61	25	0	11.15555556	3.927777778	3.272222222	2.133333333	33.43333333	0	0	5.988888889	23.82777778	10.44444444	8.111111111	33.9	0	46.75	0	0	16.35	6.24	3.95	3.23	36.65	0	0	9.45	14.25	0	4.6625	1.0375	2.425	0.7625	29.4125	0	0	1.6625	35.8	11	2
Nest	2010	106	fail	6	284.1199951	NO	30.4	16.1	37.88888889	43.1	22.5	0	11.93888889	6.155555556	2.35	0.738888889	28.48888889	0	1.672222222	12.36666667	31.77222222	12.77777778	10.88888889	43.9	16.8	56.25	26.25	0	14.25	6.85	0.61	1.33	40.04	0	0	11.74	22.15	0	9.05	5.2875	4.525	0	14.05	0	3.7625	13.15	43.8	7	2
Nest	2010	107	hatch	17	260.7799988	YES	41.3	39	39.59090909	46.22222222	47.5	0.338888889	15.71111111	5.877777778	0.4	2.35	30.71666667	1.672222222	7.516666667	11.66111111	35.88333333	27.88888889	19.33333333	62.6	61.8	66.75	66.75	0	14.14	6.74	0.61	4.23	21.65	3.01	13.53	14.25	43.05	0.7625	17.675	4.8	0.1375	0	42.05	0	0	8.425	26.925	6	3
Nest	2010	108	hatch	22	326.9700012	YES	18.4	15.55	33.61538462	36.6	15	0.338888889	6.155555556	2.594444444	8.683333333	4.511111111	27.98888889	0	0.338888889	6.644444444	37.43888889	15.44444444	12.88888889	26.4	24.9	43.75	43.75	0.61	4.95	3.95	15.63	7.51	29.25	0	0.61	8.73	29.25	0	7.6625	0.9	0	0.7625	26.4125	0	0	4.0375	47.675	7	5
Nest	2010	109	fail	4	311.4500122	YES	41.4	35.5	44.23809524	49.88235294	58.75	1.672222222	21.05	1.938888889	7.577777778	0.4	31.49444444	0	0	19.1	21.05	25.11111111	15.11111111	50.9	48.4	60.75	60.75	3.01	21.65	2.55	6.13	0.61	33.55	0	0	23.64	24.05	0	20.3	1.175	9.3875	0.1375	28.925	0	0	13.425	17.3	9	5
Nest	2010	110	fail	6	311.4500122	YES	46.35	37.25	38.2173913	46.13333333	35	0	7.661111111	4.883333333	5.138888889	0.338888889	39.82777778	0	2.35	5.477777778	8.105555556	11.11111111	8.777777778	47.8	41.9	50.5	50.5	0	2.55	3.95	9.03	0.61	33.55	0	0	6.24	7.35	0	14.05	6.05	0.275	0	47.675	0	5.2875	4.525	9.05	7	3
Nest	2010	111	fail	11	260.7799988	YES	46.45	27.65	28.65	43.66666667	26.25	0	11.87777778	4.266666667	6.366666667	1.416666667	26.26666667	0	0.4	3.027777778	32.16111111	11.44444444	10.38888889	61.4	49.5	92.75	92.75	0	16.54	6.74	7.73	0.72	18.64	0	0.11	1.83	43.55	0	6.05	1.175	4.6625	2.2875	35.8	0	0.7625	4.525	17.925	6	4
Nest	2010	112	hatch	12	311.4500122	YES	54.1	50.15	43.5	47.58823529	58.75	0	12.42777778	7.261111111	8.316666667	4.85	28.76666667	0	2.35	5.494444444	48.16111111	20.38888889	16.83333333	69	63.6	56.5	56.5	0	14.25	4.95	14.25	0.61	33.14	0	1.22	1.05	53.05	0	10.15	10.15	0.9	10.15	23.3	0	3.7625	11.05	42.05	6	0
Nest	2010	113	hatch	9	331.2999878	YES	45.2	42.6	66.15789474	74.3125	57.5	5.966666667	10.69444444	4.422222222	14.7	5.844444444	26.48333333	0	1.672222222	0.122222222	43.16111111	106	28.33333333	51	49.7	60	60	3.12	18.03	7.85	13.23	3.01	6.63	0	0	0	53.55	9.525	1.525	0.1375	16.5375	9.3875	51.3	0	3.7625	0.275	30.175	8	2
Nest	2010	114	hatch	15	260.7799988	YES	36.85	34	27.95454545	29.73684211	25	0	8.655555556	6.705555556	9.361111111	0.738888889	24.37777778	0	0.677777778	6.305555556	37.32777778	16.77777778	10.55555556	40.6	36.7	49.25	49.25	0	11.85	8.95	16.13	0.11	15.74	0	0	7.62	48.05	0	4.6625	3.9	0.9	1.525	35.175	0	1.525	4.6625	23.925	5	1
Nest	2010	115	fail	1	311.4500122	YES	46.1	34.05	52.96296296	59	46.25	0.061111111	23.05	12.82777778	3.744444444	3.344444444	16.81666667	0	4.511111111	4.233333333	42.88333333	27.55555556	17.22222222	57.9	50.4	69	69	0.11	10.25	9.75	3.12	6.02	17.15	0	8.12	7.62	38.55	0	39.05	16.675	4.525	0	16.4	0	0	0	48.3	8	2
Nest	2010	116	fail	4	231.5500031	YES	41.35	29.65	27.36363636	29.4	30	0	6.433333333	8.038888889	4.35	0.38125	39.53888889	0	0	8.038888889	38.77222222	14	14.11111111	61.6	40.8	86	60.5	0	7.24	10.74	3.23	0.61	58.55	0	0	11.35	14.25	0	5.425	4.6625	6.216666667	0	15.775	0	0	3.9	69.425	11	3
Nest	2010	117	fail	4	231.5500031	YES	15.35	7.7	21.875	30.5	43.75	0	14.32777778	5.161111111	1.261111111	4.511111111	14.86666667	0	2.011111111	13.19444444	38.77222222	19.88888889	15.22222222	19.8	12.9	30.25	29	0	16.65	4.95	1.55	0.61	13.53	0	0.61	13.23	41.15	0	11.425	5.425	0.9	9.3875	16.5375	0	3.7625	13.15	35.8	10	7
Nest	2010	118	fail	18	231.5500031	YES	40.8	40.8	39.66666667	39.66666667	35	0.338888889	18.71666667	8.383333333	4.083333333	1.672222222	17.15555556	1.672222222	4.511111111	9.144444444	29.27222222	26.22222222	9	53.6	53.6	66.75	66.75	0.61	17.15	10.25	4.34	3.01	11.74	3.01	8.12	16.24	31.15	0	20.675	6.05	3.7625	0	23.925	0	0	0.275	26.925	8	1
Nest	2010	119	hatch	22	236.6699982	YES	19.25	13.35	21.35294118	24.33333333	17.5	0	14.55	3.272222222	10.85625	2.0875	42.99444444	0	0.45	10.37777778	20.88333333	10.77777778	7.111111111	23.8	21.3	40.5	37.25	0	16.85	2.05	11.24	0.22	21.85	0	0	4.34	33.25	0	11.675	4.8	10.21666667	5.2	69.425	0	1.2	17.925	5.425	9	7
Nest	2010	120	fail	4	232.3500061	YES	44.2	0	54.58823529	0	31.25	0	16.47777778	9.422222222	6.644444444	0.677777778	33.15555556	0	8.622222222	3.744444444	29.10555556	19.5	12.77777778	44.4	0	63	0	0	26.65	13.95	4.23	0.61	18.64	0	3.01	3.01	41.15	0	3.7625	3.7625	9.6625	0.7625	51.3	0	15.6375	4.6625	14.05	4	2
Nest	2010	121	hatch	15	231.5500031	YES	18.4	17.15	25.07692308	26.90909091	11.25	0	10.32777778	6.05	2.688888889	1.672222222	19.31666667	0	0.061111111	1.794444444	43.88333333	22.33333333	9.666666667	21.9	20.5	44	44	0	11.85	9.45	1.22	3.01	28.64	0	0	3.12	31.35	0	8.425	1.8	4.525	0	7.6625	0	0.1375	0.1375	59.55	6	3
Nest	2010	122	hatch	11	231.5500031	YES	24	23.8	23.92592593	25.16	12.5	0	8.655555556	2.933333333	7.977777778	0.338888889	16.6	0	2.011111111	0.305555556	46.43888889	21.44444444	12.22222222	24.8	24.8	37	37	0	11.35	3.84	8.34	0	6.74	0	0	0.33	53.05	0	5.2875	1.8	7.525	0.7625	28.925	0	4.525	0.275	38.175	8	4
Nest	2010	123	hatch	17	251.75	YES	41.2	14.25	18.22222222	27.07692308	11.25	0.338888889	16.32222222	13.93333333	2.472222222	0.677777778	27.6	0	0.338888889	10.81666667	45.10555556	17.11111111	11	47.6	15.5	52.5	37.25	0.61	18.64	21.24	3.73	0.61	13.64	0	0.61	3.73	53.05	0	13.425	4.8	0.9	0.7625	45.05	0	0	19.675	35.175	7	1
Nest	2010	124	fail	8	257.0599976	YES	31.05	10.95	25.58823529	41.75	33.75	0.338888889	7.766666667	5.877777778	7.916666667	1.794444444	28.48888889	0	0.061111111	14.48888889	31.49444444	9.333333333	6	42.1	21.9	69	53.25	0.61	7.35	7.35	13.53	0.22	15.74	0	0	21.74	38.55	0	8.2875	4.0375	0.9	3.7625	44.425	0	0.1375	5.425	22.675	3	2
Nest	2010	125	hatch	6	289.5599976	YES	71.8	48.05	37.125	50.64705882	50	7.855555556	6.183333333	3.405555556	2.072222222	7.855555556	12.81666667	0	1.672222222	15.91111111	60.32777778	53	15.66666667	73.5	62.7	65.5	43.75	0.61	11.13	6.13	3.73	14.14	3.73	0	3.01	21.13	53.05	16.9125	0	0	0	0	24.175	0	0	9.3875	69.425	3	1
Nest	2010	126	hatch	14	483.4599915	NO	52.25	52.25	51.86956522	51.86956522	47.5	0	7.661111111	2.438888889	8.805555556	1.794444444	27.43333333	0	0.061111111	7.688888889	42.1	10.44444444	8.222222222	53.9	53.9	67.5	67.5	0	8.95	1.05	15.13	0.11	28.14	0	0.11	0.61	43.14	0	6.05	4.175	0.9	3.9	26.55	0	0	16.5375	40.8	7	0
Nest	2010	127	fail	3	424.0899963	YES	42.4	27.2	41.58064516	53.70588235	35	0.061111111	16.93888889	7.383333333	4.572222222	1.672222222	16.87777778	0	0	11.58333333	46.05	20.77777778	20.77777778	49.2	42.5	71.75	68.75	0.11	9.25	8.95	8.12	3.01	23.75	0	0	3.34	50.05	0	26.55	5.425	0.1375	0	8.2875	0	0	21.8875	42.05	7	1
Nest	2010	128	hatch	24	424.0899963	YES	45.9	45.9	65.20689655	65.20689655	37.5	7.288888889	18.04444444	11.26111111	4.083333333	10.35555556	7.15	0	3.027777778	0.061111111	79.21666667	50	27.55555556	51.4	51.4	66.25	66.25	12.51	23.64	14.14	3.12	15.63	6.24	0	4.23	0	77.55	0.7625	11.05	7.6625	5.2875	3.7625	8.2875	0	1.525	0.1375	81.3	6	1
Nest	2010	129	fail	17	421.2000122	YES	33.3	32.05	64.6	71.41176471	40	0	13.38333333	8.994444444	2.811111111	1.416666667	29.76111111	0	6.522222222	3.366666667	44.82777778	16.33333333	14.22222222	29.8	28.6	60.75	59.5	0	7.85	4.95	4.23	1.22	23.03	0	3.62	4.23	57.55	0	20.3	14.05	1.0375	1.6625	38.175	0	10.15	2.2875	28.925	9	5
Nest	2010	130	fail	7	421.2000122	YES	54.55	0	26.5483871	0	37.5	3.344444444	15.71111111	16.6	0.738888889	2.072222222	22.49444444	0	10.41666667	11.43333333	42.32777778	25	18.55555556	66.2	0	65	0	6.02	14.14	11.85	0	0.72	31.15	0	10.63	1.94	40.65	0	17.675	22.5375	1.6625	3.7625	11.675	0	10.15	23.3	44.425	6	1
Nest	2010	131	fail	7	424.0899963	YES	48.05	46.6	63.69565217	66.57142857	48.75	1.672222222	9.272222222	4.544444444	2.75	2.072222222	25.60555556	0	4.172222222	14.25	23.10555556	11.11111111	10.5	52.7	52.2	67.25	67.25	0	5.45	4.45	3.62	3.62	19.55	0	0	18.14	25.85	3.7625	14.05	4.6625	1.6625	0.1375	33.175	0	9.3875	9.3875	19.675	8	2
Nest	2010	132	hatch	20	421.2000122	YES	51.95	20.05	29.89189189	29.8125	35	0	11.6	5.372222222	7.322222222	2.072222222	22.43333333	0	6.95	5.416666667	35.37777778	38.8125	15.375	58.6	30.8	77.75	41	0	14.75	8.84	4.95	3.73	22.15	0	12.51	9.64	21.15	0	7.6625	1.0375	10.2875	0	22.7875	0	0	0.1375	53.1625	4	3
Nest	2010	133	fail	4	421.2000122	YES	33.35	0	22.16666667	0	20	0	4.7	4.205555556	8.255555556	0.4	30.43888889	0	0	19.86666667	30.71666667	6.666666667	5	36.7	0	56.75	0	0	4.23	3.73	11.74	0	31.65	0	0	7.73	38.55	0	5.2875	4.8	3.9	0.9	28.925	0	0	35.0375	20.925	8	1
Nest	2010	134	fail	17	421.2000122	YES	25.2	0	24.83333333	0	22.5	0	10.26666667	7.977777778	6.305555556	1.733333333	16.47777778	0	1.672222222	15.75555556	53.43888889	22.11111111	18.33333333	30.5	0	43.5	0	0	7.24	6.13	3.73	3.12	18.53	0	0	28.25	50.65	0	14.05	10.2875	9.525	0	13.9125	0	3.7625	0.1375	56.925	9	7
Nest	2010	135	hatch	24	424.0899963	YES	55.3	35.5	39.38461538	53.61111111	23.75	0.4	15.98888889	1.261111111	2.688888889	3.683333333	27.71111111	0	0.4	5.527777778	33.49444444	22.77777778	12.33333333	61.7	43.8	84.75	66.5	0.72	21.54	1.33	3.62	6.02	33.75	0	0.61	8.12	27.15	0	9.05	1.175	1.525	0.7625	20.1625	0	0.1375	2.2875	41.425	5	1
Nest	2010	136	fail	5	424.0899963	YES	60.35	25.3	30.03333333	47.16666667	38.75	0	13.99444444	6.494444444	0.738888889	1.733333333	18.04444444	0	2.75	21.92777778	30.43888889	21.22222222	21.11111111	61	33.7	82.5	74.75	0	16.85	10.25	0.72	0.11	25.74	0	3.73	13.73	39.05	0	10.425	1.8	0.7625	3.7625	8.425	0	1.525	32.175	19.675	7	0
Nest	2010	137	fail	25	424.0899963	YES	39.95	9.9	40.26086957	32.66666667	37.5	0	9.988888889	9.483333333	2.072222222	1.672222222	20.43333333	0	9.85	16.09444444	27.77222222	12.22222222	9.333333333	52.3	13.5	43.25	8.75	0	14.14	8.84	3.01	0	26.15	0	0	25.74	26.35	0	4.8	10.2875	0.9	3.7625	13.2875	0	22.1625	4.0375	29.55	5	0
Nest	2010	138	hatch	24	424.0899963	YES	45	35.35	37.54545455	47.92307692	35	0.338888889	4.761111111	6.155555556	1.355555556	0.061111111	24.87222222	1.672222222	0.338888889	4.144444444	49.49444444	25.33333333	15	39.4	33	56	56	0	4.84	7.35	1.22	0	31.65	0	0.61	3.84	34.05	0.7625	4.6625	4.6625	1.525	0.1375	16.4	3.7625	0	4.525	68.8	7	3
Nest	2010	139	hatch	11	191.9600067	YES	26.15	12.25	24	31.55555556	20	0	10.32777778	4.605555556	7.011111111	0.338888889	30.76666667	1.672222222	2.072222222	1.538888889	35.99444444	16.22222222	12.55555556	38.2	18.1	52.25	43.5	0	9.25	4.45	0	0.61	24.75	0	3.01	1.83	48.55	0	11.675	4.8	15.775	0	38.2875	3.7625	0.9	1.175	20.3	7	2
Nest	2010	140	hatch	10	201.1699982	YES	25.9	23.8	21.9375	25	16.25	0.061111111	6.155555556	5.877777778	4.361111111	2.011111111	49.49444444	0	0.51875	6.54375	27.38333333	10.11111111	9.222222222	43	41.9	60.25	60.25	0	7.24	6.74	3.01	0.61	48.55	0	0	8.425	23.75	0.1375	4.8	4.8	6.05	3.7625	50.675	0	1.0375	4.6625	31.925	7	4
Nest	2010	141	hatch	3	201.1699982	YES	29.15	29.15	22.4	22.4	23.75	0	7.75	1.855555556	3.683333333	0.338888889	65.60555556	0.338888889	4.172222222	11.71111111	12.10555556	7.111111111	2.666666667	35.9	35.9	65.25	65.25	0	13.84	3.23	0	0	53.05	0.61	7.51	16.24	20.85	0	0.1375	0.1375	8.2875	0.7625	81.3	0	0	6.05	1.175	7	3
Nest	2010	142	hatch	10	203.1699982	YES	39.15	34.9	37.66666667	41.45	21.25	0.061111111	10.49444444	11.49444444	3.15	0.677777778	30.55	0	0.677777778	13.13333333	39.55	25.77777778	10.66666667	30.1	28.4	54.5	54.5	0.11	9.25	3.95	3.84	0	38.75	0	0	0.61	30.65	0	12.05	20.925	2.2875	1.525	20.3	0	1.525	28.7875	50.675	7	4
Nest	2010	143	fail	3	201.1699982	YES	37.4	34.95	24.27272727	24.85	45	0.122222222	10.71666667	2.216666667	1.2	3.344444444	15.20555556	0.338888889	0	2.194444444	46.71666667	19.11111111	11.11111111	48.2	43.3	77.5	69.25	0	9.95	2.05	0.94	3.01	23.75	0	0	0.83	39.05	0.275	11.675	2.425	1.525	3.7625	4.525	0.7625	0	3.9	56.3	8	5
Nest	2010	144	fail	1	202.1900024	YES	43.4	41.3	41.25	41.11538462	47.5	4.172222222	21.16111111	12.55	4.205555556	2.072222222	28.70555556	1.672222222	11.18333333	4.083333333	30.88333333	26.44444444	14.27777778	51.7	51.7	64	64	7.51	24.25	14.25	6.74	0.72	28.64	3.01	7.51	3.73	15.05	0	17.3	10.425	1.0375	3.7625	28.7875	0	15.775	4.525	50.675	7	4
Nest	2011	145	hatch	25	301.9400024	YES	62.6	46.75	54.51428571	54.04	48.75	0.338888889	13.21111111	7.877777778	4.083333333	0.738888889	27.93888889	0	7.411111111	5.65	34.27222222	37.42857143	28.14285714	72.2	51.1	96.5	58.25	0.61	14.75	9.95	1.33	0.72	38.55	0	13.23	2.05	38.55	0	11.2875	5.2875	7.525	0.7625	14.675	0	0.1375	10.15	28.925	10	3
Nest	2011	146	fail	6	276.8900146	YES	58.85	45.75	34.94117647	43.31818182	15	10.01666667	10.26666667	4.483333333	3.744444444	3.344444444	18.04444444	0	1.672222222	5.416666667	55.05	23.88888889	12.22222222	69.1	61	78	71.5	18.03	7.24	3.73	0.72	3.01	19.25	0	3.01	9.64	48.55	0	14.05	5.425	7.525	3.7625	16.5375	0	0	0.1375	63.175	5	1
Nest	2011	147	fail	22	277.9400024	YES	71.25	54.05	47.51162791	59.07407407	13.75	0.338888889	8.761111111	6.094444444	1.855555556	0	34.6	1.672222222	4.294444444	19.98888889	17.04444444	37.28571429	19.14285714	62.5	43.5	71.75	64.5	0	9.14	6.74	0.11	0	48.75	0	7.62	3.34	21.65	0.7625	8.2875	5.2875	4.0375	0	16.9125	3.7625	0.1375	40.8	11.2875	4	1
Nest	2011	148	fail	4	277.9400024	YES	51	40.55	37.80645161	39.68	12.5	3.344444444	8.038888889	3.805555556	9.977777778	0.338888889	20.42222222	0	1.077777778	14.36111111	45.49444444	21.88888889	21.375	52.9	44.8	58.5	43.75	3.01	8.34	0.72	16.74	0	16.13	0	0.72	0.72	51.15	3.7625	7.6625	7.6625	1.525	0.7625	25.7875	0	1.525	31.4125	38.425	7	2
Nest	2011	149	fail	3	277.9400024	YES	41.85	16.05	20	31.66666667	7.5	0	14.88333333	14.55	5.694444444	0.738888889	20.03333333	0	0.061111111	6.644444444	41.16111111	19.55555556	12.94444444	46.2	25.7	54.25	47.25	0	17.15	16.85	9.64	0	15.02	0	0.11	3.62	48.05	0	12.05	11.675	0.7625	1.6625	26.3	0	0	10.425	32.55	7	3
Nest	2011	150	hatch	9	301.9400024	YES	64.05	64.05	63.03225806	63.03225806	26.25	1.672222222	21.32777778	10.54444444	9.866666667	13.13333333	19.71666667	0	7.855555556	13.13333333	53.16111111	37.625	29.5	58.4	58.4	73.75	73.75	0	12.35	11.74	8.73	11.13	26.65	0	0.61	0.61	62.55	3.7625	32.55	9.05	11.2875	15.6375	11.05	0	16.9125	28.7875	41.425	4	2
Nest	2011	151	hatch	28	261.3200073	YES	33.15	23	22	25.77272727	8.75	0	18.10555556	6.994444444	6.922222222	0	31.60555556	0	0	1.077777778	34.82777778	15	12.55555556	41.4	31.7	49.25	38.5	0	8.95	6.35	1.94	0	36.15	0	0	0.11	41.15	0	29.55	7.8	13.15	0	25.925	0	0	2.2875	26.925	9	1
Nest	2011	152	fail	11	274.480011	YES	67.5	56.25	41.30769231	44.72	47.5	4.85	15.71111111	2.711111111	6.033333333	3.683333333	24.65555556	0.338888889	2.411111111	7.577777778	31.77222222	39.33333333	15.33333333	77.9	66.5	66.75	66.75	1.22	17.15	3.05	7.24	3.62	18.64	0.61	1.33	10.63	38.05	9.3875	13.9125	2.2875	4.525	3.7625	32.175	0	3.7625	3.7625	23.925	3	0
Nest	2011	153	hatch	23	277.5	YES	39.75	6.55	23.30952381	36.33333333	6.25	0	16.93888889	4.822222222	3.427777778	0.338888889	18.21111111	0	0	0.8	50.93888889	28.44444444	13.55555556	45.5	8.6	51	21.5	0	14.25	4.45	1.94	0.61	25.54	0	0	0.61	58.05	0	20.3	5.2875	5.2875	0	9.05	0	0	1.0375	42.05	4	1
Nest	2011	154	fail	18	276.8900146	YES	56.9	42.5	37.6969697	41.54545455	36.25	2.011111111	11.93888889	3.211111111	10.75555556	2.011111111	27.26111111	0	2.072222222	12.13888889	39.82777778	22.66666667	16.55555556	60.8	47	75.5	58.25	0	10.25	4.45	15.63	3.01	18.53	0	3.01	8.12	43.05	4.525	14.05	1.6625	4.6625	0.7625	38.175	0	0.9	17.1625	35.8	3	0
Nest	2011	155	fail	12	277.9400024	YES	63.7	61.7	36.86486486	37.4	41.25	4.85	14.37777778	4.761111111	4.083333333	6.183333333	26.20555556	0	5.477777778	14.15	37.43888889	41.57142857	23.71428571	70.8	69.2	76.25	76.25	0	10.25	7.24	6.74	3.62	16.13	0	0.72	20.63	38.75	10.9125	19.5375	1.6625	0.7625	9.3875	38.8	0	11.425	6.05	35.8	3	0
Nest	2011	156	fail	4	277.9400024	YES	57.3	57	57.57142857	57.57142857	41.25	0	16.93888889	10.93888889	2.75	2.072222222	31.26666667	0	2.072222222	4.972222222	28.10555556	25.33333333	21.55555556	57.8	57.8	69.25	69.25	0	11.85	8.45	4.23	0	37.64	0	3.12	8.23	29.55	0	23.3	14.05	0.9	4.6625	23.3	0	0.7625	0.9	26.3	6	2
Nest	2011	157	fail	16	269.4899902	YES	43.55	38.85	32.88	34.54545455	13.75	0.677777778	16.93888889	10.60555556	2.472222222	0	29.04444444	0	0.122222222	2.688888889	52.27222222	25.875	23.5	49.2	46.6	62.5	58	0.61	11.85	12.35	0.72	0	28.75	0	0.11	0.61	58.05	0.7625	23.3	8.425	4.6625	0	29.4125	0	0.1375	5.2875	45.05	7	3
Nest	2011	158	fail	3	252.1900024	YES	48.75	36.25	31.33333333	36.17647059	22.5	0.338888889	14.03888889	9.988888889	2.472222222	0.061111111	36.43333333	0	2.011111111	5.477777778	27.93888889	30.11111111	16.66666667	55.5	45.4	62.75	58	0.61	11.74	6.85	3.84	0	38.05	0	0	3.23	38.55	0	16.9125	13.9125	0.7625	0.1375	34.4125	0	4.525	8.2875	14.675	5	1
Nest	2011	159	hatch	23	274.480011	YES	29	8.55	20.57692308	27.2	22.5	4.172222222	13.55	6.216666667	2.411111111	0.461111111	26.60555556	0	1.016666667	11.09444444	46.55	26.22222222	15.22222222	29	13	32	17	7.51	14.75	3.95	3.73	0.72	28.75	0	1.22	1.44	57.55	0	12.05	9.05	0.7625	0.1375	23.925	0	0.7625	23.1625	32.8	11	4
Nest	2011	160	fail	15	405.1199951	NO	65.9	0	63.93548387	0	43.75	0	19.82222222	4.761111111	0.861111111	0.677777778	16.87777778	0	1.016666667	10.29444444	39.55	23.33333333	19.77777778	60.2	0	84	0	0	9.14	2.44	0.72	0.61	6.24	0	1.22	15.52	48.05	0	33.175	7.6625	1.0375	0.7625	30.175	0	0.7625	3.7625	28.925	9	2
Nest	2011	161	hatch	25	405.1199951	NO	48.5	47.75	46.41666667	48.22727273	36.25	0.338888889	12.99444444	6.05	7.966666667	0.338888889	26.32777778	0	0	3.927777778	49.60555556	15.55555556	17.22222222	54	54	52.25	52.25	0.61	6.85	2.05	1.22	0	36.15	0	0	0.83	41.15	0	20.675	11.05	16.4	0.7625	14.05	0	0	7.8	60.175	6	1
Nest	2011	162	fail	3	345.3900146	NO	22.1	16.05	36.07692308	67.25	48.75	0.338888889	10.49444444	5.438888889	1.694444444	4.911111111	28.99444444	0	4.022222222	4.911111111	29.38333333	22.66666667	13.55555556	33.1	28.7	60.75	60.75	0.61	9.25	4.95	1.83	0.11	26.15	0	4.23	0.72	41.15	0	12.05	6.05	1.525	10.9125	32.55	0	3.7625	10.15	14.675	7	5
Nest	2011	163	hatch	23	337.019989	NO	69.65	36.4	45.06060606	49.94444444	58.75	0	7.827777778	3.766666667	2.75	2.011111111	28.21666667	1.672222222	2.011111111	9.266666667	40.71666667	12.16666667	20.4375	75.9	36.8	69.75	53.25	0	7.35	5.45	3.12	3.01	22.15	3.01	3.62	8.95	35.65	0	8.425	1.6625	2.2875	0.7625	35.8	0	0	9.6625	47.05	4	1
Nest	2011	164	hatch	15	405.1199951	YES	62.2	0	54.02857143	0	52.5	1.672222222	15.43333333	7.427777778	4.911111111	2.072222222	29.15555556	0	2.411111111	4.205555556	45.66111111	34.25	26.25	64.1	0	69.75	0	3.01	11.24	1.33	0.61	0.11	35.74	0	0.72	3.73	41.65	0	20.675	15.05	10.2875	4.525	20.925	0	4.525	4.8	50.675	2	1
Nest	2011	165	hatch	14	553.5300293	YES	40.8	30.65	54.52173913	54.11764706	63.75	0	19.54444444	8.044444444	0.183333333	0.122222222	12.64444444	0	0	9.361111111	46.16111111	24.25	15.625	46.8	28.7	70	33	0	17.15	10.25	0.22	0.11	13.73	0	0	3.73	42.55	0	22.5375	5.2875	0.1375	0.1375	11.2875	0	0	16.4	50.675	9	5
Nest	2011	166	fail	11	365.1099854	YES	42.95	29.1	28.68181818	34.76923077	42.5	0	9.483333333	2.872222222	6.033333333	3.344444444	10.92222222	0	3.344444444	1.672222222	68.10555556	15.22222222	12	52.4	38.6	72.75	69.5	0	8.84	3.84	4.84	3.01	6.02	0	3.01	0	77.55	0	10.2875	1.6625	7.525	3.7625	17.05	0	3.7625	3.7625	56.3	13	3
Nest	2011	167	fail	4	365.1099854	YES	96.35	78.85	36.1875	44.8125	27.5	0.338888889	26.88333333	13.99444444	6.583333333	0.677777778	23.26111111	0	3.683333333	7.916666667	58.71666667	31.66666667	20.11111111	100	100	100	100	0	38.75	23.25	0.11	1.22	16.24	0	6.63	14.25	62.55	0.7625	12.05	2.425	14.675	0	32.0375	0	0	0	53.925	9	1
Nest	2011	168	fail	3	493.480011	YES	47.6	45.4	29.16666667	31.84615385	22.5	0.338888889	11.87777778	9.266666667	10.69444444	1.016666667	12.42777778	0.061111111	3.344444444	9.083333333	47.54444444	22.55555556	11.22222222	59.1	59.1	58	58	0	9.64	8.34	3.62	0	13.53	0	0	15.63	45.54	0.7625	14.675	10.425	19.5375	2.2875	11.05	0.1375	7.525	0.9	50.05	3	1
Nest	2011	169	hatch	18	493.480011	YES	69.1	36.05	40.67924528	49.08695652	50	0	15.88333333	5.772222222	18.15	0.677777778	8.483333333	1.672222222	1.855555556	10.06666667	47.88333333	24.44444444	9.944444444	86.5	51.2	92.75	61.25	0	4.95	1.05	19.14	0.61	6.13	0	3.12	0	57.55	0	29.55	11.675	16.9125	0.7625	11.425	3.7625	0.275	22.65	35.8	4	3
Nest	2011	170	hatch	18	414.6199951	NO	74.2	50.75	44.60784314	54.78571429	42.5	0.122222222	17.38333333	8.377777778	1.138888889	2.35	32.05	0	2.688888889	1.755555556	46.43888889	38.77777778	15.44444444	78.8	47.2	77.25	15.5	0.11	17.15	6.74	1.33	3.62	26.65	0	4.23	1.83	48.05	0.1375	17.675	10.425	0.9	0.7625	38.8	0	0.7625	1.6625	44.425	5	0
Nest	2011	171	fail	3	493.480011	YES	21.95	15.5	29.75	27	28.75	0	6.094444444	6.983333333	13.53333333	0.677777778	15.37222222	0.338888889	3.344444444	12.02777778	31.88333333	30	27	25.7	21	40	34	0	7.35	4.45	15.63	1.22	12.15	0	6.02	18.53	31.15	0	4.525	10.15	10.9125	0	19.4	0.7625	0	3.9	32.8	3	3
Nest	2011	172	fail	6	394.5400085	NO	52.2	52.2	63.26086957	63.26086957	46.25	4.172222222	14.32777778	6.983333333	12.08888889	1.672222222	22.32222222	1.672222222	0.338888889	11.58333333	44.05	42.77777778	16.66666667	52.3	52.3	58	58	0	16.65	8.73	15.52	3.01	14.14	3.01	0	20.13	46.15	9.3875	11.425	4.8	7.8	0	32.55	0	0.7625	0.9	41.425	6	1
Nest	2011	173	hatch	25	554.1599731	YES	43.15	41.7	33.86956522	34.23809524	21.25	1.672222222	9.377777778	2.155555556	4.361111111	1.794444444	52.88333333	0	0.4	4.144444444	14.1	27.77777778	10.88888889	47.3	46.6	64.25	62.5	0	12.65	3.05	7.24	3.01	45.15	0	0.61	4.34	7.24	3.7625	5.2875	1.0375	0.7625	0.275	62.55	0	0.1375	3.9	22.675	8	3
Nest	2011	174	fail	20	388.4700012	NO	49.9	42.7	42.92307692	41.09090909	47.5	4.294444444	17.87222222	8.872222222	3.744444444	2.011111111	35.88333333	0.338888889	9.527777778	6.711111111	42.60555556	37.625	19.5	61.1	50.2	60	60	0.22	18.03	4.23	3.62	3.62	43.05	0	14.14	7.85	45.65	9.3875	17.675	14.675	3.9	0	26.925	0.7625	3.7625	5.2875	38.8	8	2
Nest	2011	175	hatch	17	388.4700012	NO	55.2	32.35	51.36363636	50.26315789	20.75	6.183333333	6.522222222	8.805555556	7.855555556	3.683333333	36.82222222	0	0.677777778	16.09444444	38.60555556	38	22	74.7	29	92	10	7.51	1.22	7.62	10.52	3.62	33.75	0	0.61	8.84	38.25	4.525	13.15	10.2875	4.525	3.7625	40.6625	0	0.7625	25.1625	39.05	4	1
Nest	2011	176	fail	12	441.230011	YES	45.7	42.15	75.66666667	77.125	68.75	0.338888889	8.994444444	5.433333333	2.194444444	2.072222222	35.71666667	0	1.416666667	0.922222222	35.82777778	27.88888889	22	51.4	51.1	45.75	45.75	0.61	12.35	8.95	3.23	3.12	26.15	0	0.61	0.72	45.65	0	4.8	1.0375	0.9	0.7625	47.675	0	2.425	1.175	23.55	8	2
Nest	2011	177	hatch	15	543.8300171	YES	58.5	46.2	68.04	84.13333333	68.75	4.572222222	9.311111111	5.816666667	4.361111111	2.688888889	24.76111111	0	3.683333333	5.694444444	49.32777778	33.33333333	25.77777778	67	54.2	80.5	74.75	7.51	9.03	6.13	3.62	1.83	26.04	0	3.01	4.23	52.55	0.9	9.6625	5.425	5.2875	3.7625	23.1625	0	4.525	7.525	45.3	3	1
Nest	2011	178	hatch	13	394.5400085	NO	42.65	42.65	45.44444444	45.44444444	32.5	0.677777778	8.872222222	4.422222222	0.738888889	0.738888889	27.93888889	0	5.905555556	8.038888889	40.38333333	34.875	19.625	44	44	60.5	60.5	0	4.23	3.73	0.72	0.61	43.55	0	3.01	6.24	22.15	1.525	14.675	5.2875	0.7625	0.9	8.425	0	9.525	10.2875	63.175	12	2
Nest	2011	179	hatch	25	394.5400085	NO	12.4	0	53	0	10	4.511111111	17.15555556	8.427777778	6.583333333	3.683333333	30.43888889	0	2.35	6.811111111	41.27222222	32.55555556	23.44444444	21	0	39.75	0	8.12	14.14	1.33	8.84	3.62	45.65	0	3.62	3.23	38.75	0	20.925	17.3	3.7625	3.7625	11.425	0	0.7625	11.2875	44.425	2	2
Nest	2011	180	fail	4	396.0700073	NO	53.05	52.35	112.5	121.8888889	51.25	6.183333333	16.05	6.216666667	2.688888889	1.733333333	27.21666667	0	11.8	8.316666667	46.71666667	37.44444444	26.55555556	65.3	63.9	69.25	69.25	0	12.35	6.35	3.62	0	28.25	0	0.61	4.34	48.55	13.9125	20.675	6.05	1.525	3.9	25.925	0	25.7875	13.2875	44.425	2	2
Nest	2011	181	fail	3	333.3999939	YES	66.55	19.1	32.63414634	43.14285714	37.5	5.905555556	23.82777778	11.15555556	0.738888889	2.411111111	6.983333333	0	0.677777778	12.13888889	62.82777778	42.55555556	18	69.8	34.3	85	64.75	10.52	24.25	11.24	0.61	3.12	8.95	0	0.61	20.63	58.05	0.1375	23.3	11.05	0.9	1.525	4.525	0	0.7625	1.525	68.8	2	1
Nest	2011	182	hatch	28	386.4299927	YES	53.05	48.7	50.47619048	52.94736842	52.5	1.672222222	7.488888889	9.988888889	2.072222222	0	37.32777778	0	1.672222222	10.53888889	31.21666667	17.11111111	12.77777778	68.1	68.1	89.25	89.25	3.01	4.34	11.24	3.62	0	48.05	0	0	15.63	33.05	0	11.425	8.425	0.1375	0	23.925	0	3.7625	4.175	28.925	6	2
Nest	2011	183	hatch	21	349.1199951	YES	48.6	0	24.76	0	20	0	4.761111111	4.761111111	6.705555556	1.672222222	28.82777778	0.061111111	5.905555556	5.311111111	27.49444444	10.5	16.22222222	59.7	0	68.75	0	0	4.84	7.35	3.73	0	18.75	0.11	7.62	1.33	35.65	0	4.6625	1.525	10.425	3.7625	41.425	0	3.7625	10.2875	17.3	5	3
Nest	2011	184	fail	4	386.4299927	YES	58.5	0	41.67857143	0	20	0.122222222	10.32777778	8.716666667	0.738888889	3.683333333	38.77222222	0	7.516666667	9.761111111	35.99444444	19.77777778	23.22222222	57.4	0	48.5	0	0.11	11.85	11.85	1.22	6.02	33.75	0	10.52	3.84	41.65	0.1375	8.425	4.8	0.1375	0.7625	45.05	0	3.7625	17.1625	28.925	4	1
Nest	2011	185	fail	4	349.1199951	YES	60.55	52.1	59.55555556	67.95	43.75	1.733333333	11.09444444	1.977777778	2.411111111	0	35.71666667	0.4	1.733333333	1.261111111	32.93888889	14.33333333	12.55555556	71.4	65.6	65.25	61.5	3.01	16.24	3.34	1.33	0	18.75	0.61	3.12	1.44	38.05	0.1375	4.6625	0.275	3.7625	0	56.925	0.1375	0	1.0375	26.55	7	0
Nest	2011	186	fail	4	333.3999939	YES	31.4	17.25	36.31578947	39.66666667	20	0	21.49444444	10.32777778	3.588888889	0.338888889	22.09444444	0	0.461111111	6.872222222	41.27222222	20.77777778	15.44444444	33.9	18.9	43.75	24.5	0	26.65	13.75	3.23	0.61	16.74	0	0	6.13	45.65	0	15.05	6.05	4.0375	0	28.7875	0	1.0375	7.8	35.8	6	4
Nest	2011	187	hatch	9	434.8800049	YES	66.9	7.85	34.82758621	41.33333333	41.25	9.85	10.54444444	4.761111111	2.75	0.738888889	16.6	0	4.233333333	5.311111111	57.55	21.42857143	16.28571429	86.5	15.7	100	39.25	17.73	11.74	4.84	1.22	0.72	11.24	0	7.62	1.33	63.05	0	9.05	4.6625	4.6625	0.7625	23.3	0	0	10.2875	50.675	5	3
Nest	2011	188	hatch	28	306.3800049	YES	44.8	42.85	63.23076923	64.5	60	0.8	18.55	11.32222222	1.416666667	2.688888889	22.43333333	0	2.194444444	11.98333333	49.32777778	42.11111111	26.88888889	70.4	69.6	72.75	72.75	1.33	24.25	13.64	1.83	4.23	28.64	0	0.33	12.84	43.75	0.1375	11.425	8.425	0.9	0.7625	14.675	0	4.525	10.9125	56.3	6	1
Nest	2011	189	fail	12	386.4299927	YES	41.1	35.35	43.86666667	53.27272727	46.25	0	9.272222222	2.655555556	7.627777778	2.688888889	33.21666667	0	0	12.48888889	35.65555556	10.61111111	8.888888889	36.3	27.7	48.75	38	0	11.85	1.55	0.61	0.61	45.65	0	0	3.84	31.04	0	6.05	4.0375	16.4	5.2875	17.675	0	0	23.3	41.425	8	4
Nest	2011	190	hatch	3	386.4299927	YES	48.5	41.95	63.21052632	75.07142857	56.25	4.172222222	5.377777778	9.372222222	4.911111111	4.022222222	26.54444444	0	0.4	1.416666667	40.99444444	23.22222222	9.444444444	53.5	49.2	59	59	0	5.45	13.75	0.72	6.63	11.74	0	0.61	1.33	35.65	9.3875	5.2875	3.9	10.15	0.7625	45.05	0	0.1375	1.525	47.675	6	2
Nest	2011	191	fail	18	284.3399963	YES	47.05	47.05	49.31818182	49.31818182	41.25	6.183333333	18.10555556	7.6	5.188888889	0.677777778	14.15	0	0.677777778	8.683333333	64.55	31.44444444	30.6875	59.1	59.1	65	65	8.12	21.35	8.84	8.12	1.22	21.24	0	0.61	15.52	56.15	3.7625	14.05	6.05	1.525	0	5.2875	0	0.7625	0.1375	75.05	8	4
Nest	2011	192	fail	11	296.6400146	YES	48.4	37.6	40.52	47.29411765	38.75	0.338888889	15.71111111	9.211111111	6.155555556	0.4	19.71666667	0	1.416666667	2.133333333	37.05	28.66666667	15	51.9	46.5	68.5	63	0.61	18.64	9.34	7.35	0	21.35	0	1.22	0.72	34.05	0	12.05	9.05	4.6625	0.9	17.675	0	1.6625	3.9	40.8	8	2
Nest	2011	193	hatch	9	298.0499878	YES	47.95	0	44.48571429	0	41.25	0.338888889	17.32222222	12.70555556	9.361111111	2.411111111	22.38333333	0	7.288888889	15.14444444	45.10555556	43	18.8	51.5	0	59.75	0	0.61	21.54	13.84	3.73	1.22	19.25	0	0.61	20.63	40.65	0	12.05	11.2875	16.4	3.9	26.3	0	15.6375	8.2875	50.675	7	2
Nest	2011	194	hatch	17	271.5599976	NO	14.95	0	24	0	13.75	0	13.31666667	2.933333333	4.761111111	1.672222222	30.99444444	0	0	7.75	33.21666667	8.222222222	9.111111111	21.7	0	49.25	0	0	16.24	2.05	6.63	3.01	36.65	0	0	13.23	24.25	0	9.6625	4.0375	2.425	0	23.925	0	0	0.9	44.425	4	3
Nest	2011	195	fail	4	306.0700073	YES	40.45	9.35	38.6	62	11.25	0	20.05	5.438888889	4.266666667	1.733333333	13.04444444	0	0.338888889	8.088888889	38.66111111	22	13.61111111	62.1	18.7	83.25	46.75	0	19.55	2.55	3.95	0	4.84	0	0	1.94	48.05	0	20.675	9.05	4.6625	3.9	23.3	0	0.7625	15.775	26.925	4	2
Nest	2011	196	hatch	28	268.7000122	NO	68.45	34.9	34.65517241	53.2	55	0	6.155555556	1.938888889	1.733333333	0.4	48.93888889	0	1.672222222	10.54444444	33.38333333	22.33333333	14.44444444	71.1	38.4	74	34	0	3.84	1.55	0	0.11	47.55	0	3.01	14.75	39.05	0	9.05	2.425	3.9	0.7625	50.675	0	0	5.2875	26.3	7	1
Nest	2011	197	hatch	19	387.7200012	YES	37.7	4.35	23.1875	38	12.5	0	10.60555556	4.605555556	2.133333333	0.122222222	36.38333333	0	0.4	4.422222222	30.43888889	24.66666667	14.11111111	43.5	6.5	51.25	16.25	0	7.85	4.45	0.22	0.11	43.75	0	0.72	4.34	21.65	0	14.05	4.8	4.525	0.1375	27.175	0	0	4.525	41.425	6	3
Nest	2011	198	hatch	23	289.5599976	YES	40.6	16.25	25.18181818	40.85714286	22.5	0	13.55	3.211111111	3.15	1.016666667	46.27222222	0	5.694444444	15.14444444	29.10555556	19.375	14.125	43.8	26.6	60.75	54.5	0	7.85	1.44	1.33	1.22	43.25	0	6.02	13.73	38.25	0	20.675	5.425	5.425	0.7625	50.05	0	5.2875	16.9125	17.675	10	3
Nest	2011	199	fail	25	251.9499969	YES	28.2	20.9	22.54545455	37	17.5	0	9.438888889	7.383333333	2.533333333	0.522222222	41.55	0	0.4	8.316666667	26.49444444	14.77777778	10.88888889	45.9	41.8	80.5	80.5	0	10.25	5.45	4.23	0.83	50.65	0	0.61	11.85	21.65	0	8.425	9.8	0.4125	0.1375	30.175	0	0.1375	3.9	32.55	6	1
Nest	2011	200	fail	8	284.1199951	YES	54.95	54.95	37.86206897	37.86206897	42.5	4.233333333	10.54444444	4.544444444	2.688888889	2.011111111	30.1	0	2.411111111	6.094444444	22.66111111	32.33333333	13	66.1	66.1	66	66	0.11	12.35	7.35	1.83	3.01	23.14	0	0.11	6.74	17.15	9.3875	8.2875	1.0375	3.7625	0.7625	38.8	0	5.2875	5.2875	29.55	3	1
Nest	2011	201	hatch	28	284.1199951	NO	31.2	4.55	30.5	37	5	0.338888889	16.05	9.211111111	7.366666667	0	16.68888889	0	0.677777778	6.861111111	44.21666667	17.11111111	19.11111111	37.2	9.1	48.5	22.75	0.61	14.75	11.74	6.63	0	22.53	0	1.22	1.83	43.55	0	17.675	6.05	8.2875	0	9.3875	0	0	13.15	45.05	7	4
Nest	2011	202	fail	3	284.1199951	YES	27.35	23.45	35.06666667	40.8	12.5	0	11.71111111	11.15555556	5.138888889	2.35	33.26666667	0	1.016666667	4.144444444	41.55	22.77777778	13.55555556	36	35	36.5	36.5	0	7.85	6.85	6.13	0	16.74	0	1.22	0.72	53.05	0	16.5375	16.5375	3.9	5.2875	53.925	0	0.7625	8.425	27.175	7	4
Nest	2011	203	hatch	26	284.1199951	YES	53.2	27.25	31.16666667	42.30769231	37.5	6.95	8.933333333	6.983333333	8.194444444	0	23.82777778	0	0	18.04444444	40.99444444	10.66666667	8.888888889	61.1	32.3	64.75	50.75	12.51	11.85	8.34	4.23	0	23.75	0	0	21.24	52.55	0	5.2875	5.2875	13.15	0	23.925	0	0	14.05	26.55	6	1
Nest	2011	204	fail	3	284.1199951	YES	34	34	50.88235294	50.88235294	45	0	4.144444444	2.533333333	9.083333333	0.4	15.82222222	0	1.672222222	4.572222222	44.82777778	18.22222222	11.55555556	39.5	39.5	46.75	46.75	0	3.12	3.73	0.11	0.11	11.74	0	0	0.72	57.55	0	5.425	1.0375	20.3	0.7625	20.925	0	3.7625	9.3875	28.925	8	6
Nest	2011	205	fail	22	283.230011	YES	46.85	42.45	47.28571429	50.41176471	36.25	1.672222222	15.71111111	8.927777778	5.188888889	1.672222222	38.38333333	0	0	17.42777778	34.66111111	22.11111111	12.11111111	45.5	43.4	63.25	58.75	0	18.64	7.73	8.12	0	29.05	0	0	15.13	45.65	3.7625	12.05	10.425	1.525	3.7625	50.05	0	0	20.3	20.925	8	3
Nest	2011	206	hatch	22	283.230011	YES	31.6	25.3	43.15384615	56.625	42.5	0.061111111	10.26666667	4.761111111	4.972222222	0	21.26666667	0	10.06666667	12.47777778	22.21666667	14.77777778	9.055555556	32	24.7	28.25	28.25	0	7.35	4.34	8.12	0	21.74	0	17.51	1.22	28.25	0.1375	13.9125	5.2875	1.0375	0	20.675	0	0.7625	26.55	14.675	5	4
Nest	2011	207	hatch	22	283.230011	YES	48.25	48.25	46.04347826	46.04347826	37.5	2.133333333	10.54444444	1.877777778	2.411111111	0	23.6	0.677777778	0	2.411111111	39.93888889	33.57142857	28	57.2	57.2	70.75	70.75	0.72	14.14	1.44	3.62	0	26.85	1.22	0	0.61	41.15	3.9	6.05	2.425	0.9	0	19.5375	0	0	4.6625	38.425	3	2
Nest	2011	208	hatch	22	284.1199951	YES	41.05	32.2	34.2	38.28571429	17.25	13.9	7.383333333	2.872222222	2.072222222	5.355555556	26.37777778	6.95	2.35	7.977777778	42.88333333	13.88888889	12.77777778	51.1	47	68.75	58.5	25.02	9.45	3.73	3.12	3.62	26.85	12.51	4.23	10.52	46.15	0	4.8	1.8	0.7625	7.525	25.7875	0	0	4.8	38.8	7	3
Nest	2011	209	fail	22	311.4500122	YES	57.65	56.4	47.76190476	50.78947368	40	2.072222222	17.10555556	7.383333333	6.522222222	2.011111111	23.42777778	1.672222222	0.4	10.75555556	45.66111111	27.33333333	20.55555556	54.1	53.2	64	64	3.73	14.25	8.45	3.62	3.01	21.54	3.01	0.72	8.23	56.15	0	20.675	6.05	10.15	0.7625	25.7875	0	0	13.9125	32.55	8	3
Nest	2011	210	fail	17	311.4500122	YES	50.8	43.45	76.05263158	77.5	45	3.344444444	10.09444444	5.538888889	5.077777778	0.122222222	35.99444444	0	0.677777778	8.088888889	27.82777778	28.77777778	20.77777778	69.7	63.6	79	79	6.02	9.03	3.23	6.02	0.11	36.15	0	1.22	14.45	19.55	0	11.425	8.425	3.9	0.1375	35.8	0	0	0.1375	38.175	7	2
Nest	2011	211	fail	13	311.4500122	YES	32.55	0	25.22727273	0	28.75	1.672222222	14.03888889	5.816666667	4.172222222	1.016666667	22.64444444	0	0.338888889	6.366666667	50.66111111	17	7.333333333	28.4	0	44	0	0	13.53	3.73	0	0.61	18.23	0	0.61	3.12	65.15	3.7625	14.675	8.425	9.3875	1.525	28.1625	0	0	10.425	32.55	7	3
Nest	2011	212	fail	22	262.2999878	YES	52.05	51.25	51.9	53.63157895	32.5	0.061111111	14.43888889	12.82777778	9.422222222	0.4	24.87222222	0	3.344444444	7.977777778	38.60555556	38.44444444	28	55.6	54	57.75	57.75	0.11	11.85	11.35	3.62	0.72	40.54	0	6.02	6.74	31.35	0	17.675	14.675	16.675	0	5.2875	0	0	9.525	47.675	6	1
Nest	2011	213	hatch	28	262.2999878	YES	40	33.05	26.03571429	33.55555556	20	0.4	15.71111111	8.427777778	6.922222222	4.511111111	25.21111111	0	0	2.194444444	48.16111111	17.44444444	9.333333333	47.8	37.5	60.5	58.25	0.11	21.54	13.23	11.74	7.51	28.64	0	0	3.73	41.15	0.7625	8.425	2.425	0.9	0.7625	20.925	0	0	0.275	56.925	9	1
Nest	2011	214	fail	14	260.7799988	YES	49.6	41.35	27.61904762	31.1875	32.5	0	6.983333333	7.916666667	2.011111111	3.683333333	29.86111111	0	0	6.644444444	44.6	15.55555556	9.444444444	53.2	41.6	57.75	57.25	0	4.34	3.73	3.62	3.62	18.73	0	0	8.73	55.15	0	10.2875	13.15	0	3.7625	43.775	0	0	4.0375	31.4125	6	3
Nest	2011	215	fail	27	262.2999878	YES	33.2	0	28.31818182	0	26.25	0	13.21111111	9.377777778	11.75	4.172222222	20.98888889	0	1.672222222	11.87222222	39.55	19.6875	12.5	38.9	0	54	0	0	12.04	9.64	18.14	7.51	21.65	0	0	21.04	31.15	0	14.675	9.05	3.7625	0	20.1625	0	3.7625	0.4125	50.05	10	3
Nest	2011	216	fail	27	262.2999878	YES	45.9	45.9	29.375	29.375	18.75	0	12.47777778	13.47222222	12.36666667	0	27.04444444	0	1.672222222	9.977777778	45.10555556	14.875	16.375	42	42	55	55	0	4.23	3.73	14.75	0	30.04	0	0	4.23	38.55	0	22.7875	25.65	9.3875	0	23.3	0	3.7625	17.1625	53.3	6	3
Nest	2011	217	fail	25	262.2999878	YES	52.05	0	28.44117647	0	16.25	0	12.38333333	10.60555556	4.022222222	2.35	40.88333333	0	4.022222222	8.933333333	25.32777778	24.88888889	19.77777778	58.1	0	58.75	0	0	10.25	7.85	1.22	0.61	43.05	0	6.02	7.85	29.05	0	15.05	14.05	7.525	4.525	38.175	0	1.525	10.2875	20.675	6	1
Nest	2011	218	hatch	21	262.2999878	YES	42.55	0.75	31.5	19	20	0	7.6	4.327777778	7.261111111	4.083333333	35.48888889	6.95	3.027777778	4.7	21.43888889	23.88888889	19	45.1	1.5	65.5	3.75	0	11.74	7.35	8.84	3.62	38.14	0	1.22	1.83	34.25	0	2.425	0.55	5.2875	4.6625	32.175	15.6375	5.2875	8.2875	5.425	8	2
Nest	2011	219	hatch	23	262.2999878	YES	37.7	26.1	29.88888889	34.77777778	12.5	0.061111111	3.427777778	1.044444444	6.644444444	4.85	26.31666667	0	0	8.194444444	41.27222222	23.375	12.625	48.1	35.9	79.25	63.5	0.11	3.05	1.05	11.13	0.61	19.34	0	0	8.73	48.55	0	3.9	1.0375	1.0375	10.15	35.0375	0	0	7.525	32.175	7	4
Nest	2011	220	hatch	28	236.6699982	YES	43.1	15.9	24.48387097	51	31.25	5.844444444	13.04444444	12.70555556	1.416666667	0.461111111	16.87777778	0.338888889	1.794444444	6.305555556	43.77222222	32.44444444	14.44444444	42	22.1	73.25	55.25	10.52	4.84	6.63	2.44	0.11	17.15	0.61	3.23	8.23	35.65	0	23.3	20.3	0.1375	0.9	16.5375	0	0	3.9	53.925	7	2
Nest	2011	221	hatch	20	231.5500031	YES	33.05	30.9	41	41.65	23.75	0.338888889	9.65	2.872222222	3.366666667	2.133333333	23.21111111	0	0.061111111	7.577777778	44.82777778	17.44444444	16.94444444	41.3	40.1	53.25	53.25	0.61	11.24	3.84	1.83	0.72	30.65	0	0	6.02	40.15	0	7.6625	1.6625	5.2875	3.9	13.9125	0	0.1375	9.525	50.675	7	3
Nest	2011	222	hatch	25	231.5500031	YES	38.5	38.15	29.73684211	30.55555556	18.75	6.95	11.43333333	12.6	4.361111111	0.677777778	38.98333333	0	1.672222222	7.811111111	40.99444444	23.22222222	20.22222222	38	38	65	65	12.51	13.34	13.34	4.84	0.61	50.04	0	0	13.84	28.75	0	9.05	11.675	3.7625	0.7625	25.1625	0	3.7625	0.275	56.3	9	4
Nest	2011	223	hatch	28	236.6699982	YES	24.7	20.7	41.41176471	45.46153846	48.75	1.016666667	4.483333333	7.705555556	5.694444444	4.511111111	20.37222222	0	6.522222222	3.805555556	45.66111111	18.55555556	18.55555556	23.3	18	43.25	43.25	1.22	6.24	12.04	4.23	7.51	21.04	0	10.52	6.02	41.65	0.7625	2.2875	2.2875	7.525	0.7625	19.5375	0	1.525	1.0375	50.675	9	6
Nest	2011	224	fail	19	231.5500031	YES	37.35	19.25	30.9047619	34.45454545	30	1.672222222	6.711111111	4.822222222	2.011111111	2.072222222	29.66111111	0	4.022222222	4.633333333	36.77222222	23.22222222	9.333333333	34.8	30.3	56.25	50	3.01	7.24	4.34	0.61	0	22.35	0	6.02	7.62	40.65	0	6.05	5.425	3.7625	4.6625	38.8	0	1.525	0.9	31.925	8	4
Nest	2011	225	hatch	25	251.75	YES	67.65	22.75	26.30555556	38.27272727	21.25	1.672222222	15.37222222	13.76111111	1.077777778	0.4	14.92777778	0	2.011111111	13.19444444	38.49444444	19.77777778	13.44444444	80.6	32.5	64.25	38.5	3.01	21.04	14.14	0.72	0.61	11.24	0	3.62	20.63	48.05	0	8.2875	13.2875	1.525	0.1375	19.5375	0	0	3.9	26.55	9	2
Nest	2011	226	hatch	10	250.3300018	YES	37	37	44.44444444	44.44444444	31.25	0	15.98333333	10.75555556	0.183333333	2.011111111	15.77222222	4.172222222	5.905555556	9.7	60.05	18.55555556	14.55555556	38	38	40	40	0	18.14	18.14	0.11	3.62	16.65	7.51	3.12	4.34	53.05	0	13.2875	1.525	0.275	0	14.675	0	9.3875	16.4	68.8	3	1
Nest	2011	227	hatch	23	257.0599976	YES	44.8	43.15	26.57575758	27.32258065	31.25	0.738888889	6.583333333	6.244444444	2.133333333	0.122222222	21.31111111	0	0.338888889	4.233333333	61.77222222	17.55555556	11.33333333	45.9	45.9	57.75	57.75	1.22	8.23	8.12	3.23	0.11	18.12	0	0	0	70.15	0.1375	4.525	3.9	0.7625	0.1375	25.3	0	0.7625	9.525	51.3	5	0
Nest	2011	228	hatch	21	298.0499878	YES	31	0	31.84210526	0	35	0	10.77222222	3.488888889	9.977777778	0.4	28.42777778	0	7.072222222	11.03333333	29.27222222	26.11111111	9.875	44.6	0	64.75	0	0	10.25	1.94	14.34	0.61	23.64	0	0	15.63	38.55	0	11.425	5.425	4.525	0.1375	34.4125	0	15.9125	5.2875	17.675	5	4
Nest	2011	229	fail	18	249	YES	52.65	40.35	38.96875	52.75	8.75	0.061111111	18.48888889	7.322222222	18.26111111	2.072222222	27.38333333	0	6.522222222	14.43333333	36.16111111	35	20.88888889	50.6	44.9	57.5	50.5	0.11	23.64	8.84	28.64	3.62	18.75	0	8.12	7.84	48.55	0	12.05	5.425	5.2875	0.1375	38.175	0	4.525	22.675	20.675	6	2
Nest	2011	230	hatch	18	251.75	YES	69.95	39.45	38.825	56.61111111	30	0.338888889	7.938888889	4.266666667	6.305555556	2.011111111	22.70555556	0	0.677777778	3.366666667	52.27222222	28.88888889	20.22222222	68.2	46.7	64.75	60.5	0	9.95	3.95	8.34	3.01	20.74	0	0	2.44	53.05	0.7625	5.425	4.6625	3.7625	0.7625	25.1625	0	1.525	4.525	51.3	4	1
Nest	2011	231	hatch	9	251.9499969	YES	56.6	0	31.80952381	0	25	0	15.08333333	5.416666667	4.483333333	0.677777778	34.26111111	0	1.016666667	0.183333333	37.43888889	19.625	18	61.2	0	69.5	0	0	6.63	6.13	1.33	0.61	55.04	0	0.61	0.33	26.85	0	25.65	4.525	8.425	0.7625	8.2875	0	1.525	0	50.675	10	5
Nest	2011	232	hatch	25	251.75	YES	29.1	11.65	19.72413793	36.71428571	30	0	11.93888889	9.927777778	3.744444444	1.077777778	38.21666667	0	4.083333333	4.144444444	32.05	22	18.44444444	34.8	23.3	55	51.75	0	10.25	11.24	6.13	0.61	36.15	0	1.22	0.72	33.55	0	14.05	8.2875	0.7625	1.6625	40.8	0	7.6625	8.425	30.175	9	3
Nest	2011	233	fail	22	483.4599915	NO	49.1	40.7	51.88235294	50.5	28.75	0	18.55	8.377777778	1.755555556	10.12777778	35.71666667	6.95	6.305555556	1.477777778	24.43888889	22.11111111	14.55555556	41.3	41.3	68	68	0	19.25	10.74	1.33	17.62	50.15	0	8.23	1.44	28.25	0	17.675	5.425	2.2875	0.7625	17.675	15.6375	3.9	1.525	19.675	5	1
Nest	2011	234	fail	11	421.2000122	YES	63.25	5.4	27.03225806	52.66666667	27.5	1.672222222	9.988888889	8.594444444	5.416666667	2.411111111	29.76111111	0	1.672222222	9.588888889	32.32777778	27.88888889	9.666666667	66.1	1.6	79.5	0	3.01	14.25	11.24	6.63	1.22	30.54	0	3.01	6.63	12.65	0	4.6625	5.2875	3.9	3.9	28.7875	0	0	13.2875	56.925	7	0
Nest	2011	235	hatch	20	424.0899963	YES	34.95	34.95	51.6	51.6	25	0	14.3625	6.425	8.1	1.88125	15.29375	0.06875	0	7.3375	44.55	19.57142857	10.85714286	36.8	36.8	55.5	55.5	0	23.3	11.05	10.9125	3.7625	4.0375	0	0	13.15	35.175	0	5.425	1.8	5.2875	0	26.55	0.1375	0	1.525	53.925	5	3
Nest	2011	236	fail	3	331.0299988	YES	60.05	12.9	41.66666667	44.71428571	38.75	0.061111111	10.60555556	6.705555556	5.138888889	1.077777778	9.65	0	8.683333333	2.811111111	60.32777778	41.75	14.875	75.3	20.5	74.5	39.75	0.11	10.25	8.34	6.24	1.33	8.23	0	15.52	3.73	53.55	0	11.05	4.6625	3.7625	0.7625	11.425	0	0.1375	1.6625	68.8	3	2
Nest	2011	237	hatch	21	382.4200134	YES	71.6	27.8	57.51724138	65.83333333	15	0	15.54444444	15.32777778	4.422222222	0.061111111	27.93888889	0.061111111	6.183333333	0.8	36.49444444	24.66666667	16.77777778	80.5	38.2	68	43	0	19.14	13.75	4.34	0.11	38.55	0	0.61	1.33	42.55	0	11.05	17.3	4.525	0	14.675	0.1375	13.15	0.1375	28.925	4	0
Nest	2011	238	hatch	28	421.2000122	YES	43.5	43.5	24.03333333	24.03333333	22.5	0	19.99444444	17.21666667	2.472222222	0.677777778	26.60555556	0	1.672222222	14.21111111	41.27222222	24.44444444	21.22222222	51.5	51.5	55.5	55.5	0	19.25	14.75	3.73	0.61	29.25	0	0	1.94	45.65	0	20.925	20.3	0.9	0.7625	23.3	0	3.7625	29.55	35.8	5	1
Nest	2011	239	fail	18	382.4200134	YES	51.55	44.85	43.92	46.80952381	26.25	1.672222222	5.077777778	4.422222222	1.733333333	4.022222222	41.27222222	0.338888889	2.011111111	29.38333333	24.88333333	28.66666667	17.4	62.6	56	72.75	72.75	0	6.13	4.34	3.01	6.63	28.75	0	3.01	38.75	23.75	3.7625	3.7625	4.525	0.1375	0.7625	56.925	0.7625	0.7625	17.675	26.3	9	2
Nest	2011	240	hatch	25	424.0899963	YES	69.7	28.65	38.61764706	52	33.75	0.338888889	9.927777778	6.366666667	2.811111111	2.35	27.49444444	0	1.672222222	18.53333333	35.65555556	27.375	15	93.5	52.3	66.5	60	0.61	6.13	7.62	0.83	3.62	28.25	0	3.01	33.25	18.64	0	14.675	4.8	5.2875	0.7625	26.55	0	0	0.1375	56.925	4	0
Nest	2011	241	fail	3	421.2000122	YES	66.4	42.25	55.33333333	59.57142857	60	3.344444444	15.71111111	10.37777778	2.533333333	2.011111111	25.27222222	0	2.688888889	15.54444444	48.93888889	40.75	19.625	80.1	56.3	96.25	56.5	6.02	21.65	16.85	0.72	3.62	33.75	0	4.23	12.35	38.05	0	8.2875	2.2875	4.8	0	14.675	0	0.7625	19.5375	62.55	6	2
Nest	2011	242	fail	15	421.2000122	YES	52.6	52.6	30.36	30.36	7.5	8.344444444	18.21111111	8.822222222	1.794444444	0.677777778	15.54444444	0.338888889	1.355555556	11.86111111	53.1	24	24.22222222	45.6	45.6	47.75	47.75	15.02	21.65	12.15	0.11	0.61	17.35	0.61	2.44	12.62	40.54	0	13.9125	4.6625	3.9	0.7625	13.2875	0	0	10.9125	68.8	7	2
Nest	2011	243	hatch	28	421.2000122	YES	63	62.45	38.57142857	39	32.5	0.338888889	17.32222222	7.6	1.794444444	1.355555556	19.1125	0	1.95	25.7875	31.88333333	41.875	33.5	64.1	63	70.75	70.75	0.61	19.14	9.34	3.12	1.83	2.425	0	0	38.2875	36.35	0	15.05	5.425	0.1375	0.7625	35.8	0	3.9	13.2875	26.3	5	0
Nest	2011	244	fail	19	424.0899963	YES	59.35	47.15	25.025	27.92592593	27.5	2.011111111	11.70555556	1.138888889	1.355555556	5.25	10.60555556	1.672222222	1.016666667	8.027777778	57.66111111	34.4375	15.375	66.6	49.8	75.25	68	0.61	12.04	0.72	1.83	8.23	14.75	0	1.22	1.94	55.65	3.7625	11.2875	1.6625	0.7625	1.525	5.425	3.7625	0.7625	15.6375	60.175	5	1
Nest	2011	245	hatch	26	424.0899963	YES	25.75	18.65	37	41.55555556	15	0.061111111	16.87777778	2.155555556	2.472222222	2.011111111	30.21111111	0	2.011111111	4.511111111	33.32777778	22	14.125	29.8	26.6	49.75	48.75	0	11.74	1.94	4.23	0.61	38.75	0	3.01	0.61	26.35	0.1375	23.3	2.425	0.275	3.7625	19.5375	0	0.7625	9.3875	42.05	5	3
Nest	2011	246	fail	4	201.1699982	YES	36.1	32.35	31.1	31.94117647	10	0.677777778	10.26666667	2.933333333	0.738888889	7.35	37.32777778	0	2.072222222	21.58888889	21.16111111	17.11111111	10.11111111	31.7	31.7	47.5	47.5	0.61	7.85	3.95	0.72	12.62	26.65	0	0.61	30.13	29.25	0.7625	13.2875	1.6625	0.7625	0.7625	50.675	0	3.9	10.9125	11.05	9	5
Nest	2011	247	fail	4	201.1699982	YES	35.9	0	21.18518519	37.07	13.75	0.305	12.35	9.045	3.925	0.72	14.445	0	0	13.325	43.15	15.6	12.4	40.6	0	45	0	0.508333333	12.8	7.041666667	6.033333333	1.016666667	16.04166667	0	0	13.44166667	44.71666667	0	11.675	12.05	0.7625	0.275	12.05	0	0	13.15	40.8	7	1
Nest	2011	248	hatch	27	191.9600067	YES	29.4	18.7	39	42.44444444	27.5	0.38125	5.7375	6.425	0.45	0.06875	34.79375	0	0	1.10625	27.85625	23.125	9.25	48.5	30.3	57.5	42	0	6.05	11.675	0	0.1375	34.55	0	0	1.175	11.2875	0.7625	5.425	1.175	0.9	0	35.0375	0	0	1.0375	44.425	2	1
Nest	2011	249	fail	4	201.1699982	YES	62.5	62.5	61.08333333	61.08333333	52.5	7.855555556	7.15	6.861111111	0.738888889	0.4	32.93888889	0	12.13888889	22.15555556	26.88333333	29.22222222	31.375	54.8	54.8	64.5	64.5	11.13	9.14	8.73	0.61	0.11	36.15	0	20.52	19.14	24.25	3.7625	4.6625	4.525	0.9	0.7625	28.925	0	1.6625	25.925	30.175	7	1
Nest	2011	250	fail	10	201.1699982	YES	31.45	31.45	27.5	27.5	22.5	0.061111111	11.38333333	3.55	6.644444444	0.061111111	30.37777778	0	0	6.327777778	25.55	17.11111111	11	32.9	32.9	50	50	0.11	13.75	4.45	11.24	0	31.65	0	0	2.05	22.35	0	8.425	2.425	0.9	0.1375	28.7875	0	0	11.675	29.55	9	8
Nest	2011	251	hatch	17	195.1300049	NO	28.2	0	34.73333333	0	27.5	0	16.93888889	16.04444444	3.744444444	15.91111111	36.71111111	0	0	3.15	44.82777778	13.66666667	13.25	44.7	0	67	0	0	19.25	18.14	0.11	18.12	40.54	0	0	3.23	45.65	0	14.05	13.425	8.2875	13.15	31.925	0	0	3.05	43.8	4	3
Nest	2011	252	fail	13	190.3099976	NO	49.7	43	43.11111111	43.13636364	27.5	4.172222222	10.77222222	2.433333333	0.738888889	1.794444444	23.55	6.95	5.844444444	6.983333333	22.82777778	23.875	18.625	56.6	47.3	58.75	58.75	7.51	7.35	2.44	0	3.12	26.65	12.51	10.52	11.85	29.05	0	15.05	2.425	1.6625	0.1375	19.675	0	0	0.9	15.05	8	2
Nest	2011	253	fail	17	201.1699982	YES	51.35	49.7	23	23.0952381	25	0.338888889	14.48888889	4.544444444	3.683333333	0.338888889	49.05	0	0.061111111	3.211111111	35.82777778	15	7.611111111	56.6	56.6	56.25	56.25	0.61	23.64	4.34	3.62	0.61	38.25	0	0.11	1.44	48.25	0	3.05	4.8	3.7625	0	62.55	0	0	5.425	20.3	8	3
Nest	2008	254	hatch	9	543.8300171	YES	36.05	31.55	32.52941176	33.53333333	38.75	7.627777778	10.88333333	4.822222222	15.63333333	8.683333333	31.20555556	0	4.85	12.91666667	32.05	53.33333333	20	45.5	36.5	71.5	65	1.22	12.35	1.44	15.63	12.62	40.04	0	8.12	7.62	31.65	15.6375	9.05	9.05	15.6375	3.7625	20.1625	0	0.7625	19.5375	32.55	7	3
Nest	2008	255	hatch	26	313.6300049	YES	28.1	22.1	31	34.78947368	43.75	0.4	11.87777778	6.433333333	11.86111111	1.672222222	9.927777778	0	1.672222222	9.083333333	47.10555556	22.66666667	10.22222222	34.6	28.7	42.5	37.5	0	19.55	10.25	20.74	3.01	11.24	0	0	3.73	46.15	0.9	2.2875	1.6625	0.7625	0	8.2875	0	3.7625	15.775	48.3	8	4
Nest	2008	256	hatch	10	301.9400024	YES	65.65	59.05	50.65384615	53.9047619	56.25	2.011111111	23.53888889	13.25555556	12.42777778	2.35	23.42777778	0	0.738888889	3.088888889	48.71111111	44.875	14.14285714	82.2	69	74.5	68.25	0	21.24	15.63	18.64	3.62	28.03	0	0.61	3.73	50.15	4.525	26.4125	10.2875	4.6625	0.7625	17.675	0	0.9	2.2875	46.9125	4	0
Nest	2008	257	fail	18	277.9400024	YES	48.55	34.5	35.4	36.78125	35	0	21.32777778	14.37777778	8.255555556	5.844444444	17.92222222	0	4.85	10.63333333	58.99444444	39.88888889	22.375	53.2	42.3	59.5	45.5	0	17.35	9.14	8.23	7.51	28.64	0	8.12	6.02	53.05	0	26.3	20.925	8.2875	3.7625	4.525	0	0.7625	16.4	66.425	6	1
Nest	2008	258	hatch	16	381.7600098	NO	58.9	57.25	40.47368421	41.41176471	38.75	9.361111111	4.7	2.472222222	17.24444444	2.072222222	21.81666667	4.172222222	10.69444444	4.022222222	51.21666667	49.55555556	27.25	57	57	76.25	76.25	13.23	7.24	1.44	25.02	3.12	23.64	7.51	15.63	6.63	41.65	4.525	1.525	3.7625	7.525	0.7625	19.5375	0	4.525	0.7625	63.175	6	2
Nest	2008	259	hatch	18	271.1300049	YES	54.75	49.15	40.92307692	39.85714286	45	4.511111111	21.21666667	15.60555556	0.45	0.51875	32.6	0	4.172222222	7.638888889	31.88333333	27.125	13.375	62.8	58.6	64.25	58.75	0.61	21.65	7.35	0.9	0.9	40.04	0	7.51	10.52	21.35	9.3875	20.675	25.925	0	0.1375	23.3	0	0	4.0375	45.05	4	0
Nest	2008	260	fail	8	252.8600006	YES	36.4	36.4	27.09090909	27.09090909	31.25	2.011111111	14.43888889	7.383333333	13.19444444	9.3	23.55	0	5.355555556	4.022222222	40.99444444	24.44444444	12.77777778	43.8	43.8	72	72	3.62	16.35	8.95	13.12	0.61	23.75	0	6.02	6.02	48.25	0	12.05	5.425	13.2875	20.1625	23.3	0	4.525	1.525	31.925	7	4
Nest	2008	261	hatch	9	281.25	YES	47.35	36.45	28.83870968	33.25	36.25	0	22.38333333	17.76666667	6.244444444	5.905555556	26.32777778	0.338888889	1.672222222	6.583333333	41.43888889	30.55555556	13.75	50	43.7	61.5	48.5	0	31.15	31.15	8.12	3.12	19.25	0.61	3.01	3.62	43.55	0	11.425	1.0375	3.9	9.3875	35.175	0	0	10.2875	38.8	5	2
Nest	2008	262	hatch	28	281.25	YES	29.7	25.1	21.13043478	25.5	22.5	0.338888889	12.42777778	8.927777778	1.14375	0.38125	40.93333333	0	0.45	21.81666667	39.6	24	28.66666667	39.5	37.5	54.75	54.75	0	13.64	7.84	1.83	0.61	50.65	0	0.72	20.74	33.75	0.7625	10.9125	10.2875	0	0	28.7875	0	0	23.1625	46.9125	8	3
Nest	2008	263	fail	17	242.3500061	YES	26.85	26.85	19.52631579	19.52631579	11.25	0	3.988888889	6.488888889	8.027777778	0.061111111	15.48333333	0	14.08333333	7.411111111	45.38333333	18.11111111	11.66666667	35.8	35.8	43.5	43.5	0	1.05	1.05	1.83	0.11	4.23	0	12.62	0.83	63.05	0	7.6625	13.2875	15.775	0	29.55	0	15.9125	15.6375	23.3	9	5
Nest	2008	264	fail	4	253.5899963	YES	23.85	19.9	16.86956522	17.35294118	62.5	0.338888889	16.6	4.422222222	13.42222222	0.183333333	28.42777778	0	0.677777778	15.47777778	30.82777778	17.22222222	14.88888889	26.8	23.5	44.75	44.75	0.61	18.75	3.73	9.03	0.11	32.64	0	1.22	15.24	16.85	0	13.9125	5.2875	18.9125	0.275	23.1625	0	0	15.775	48.3	9	5
Nest	2008	265	hatch	25	276.8900146	YES	24.8	23.95	18.72222222	19	15	0	15.675	8.425	1.2125	0	6.433333333	0	5.8375	7.855555556	38.66111111	13.375	11.875	36.1	34.4	44.25	44.25	0	16.85	9.75	0.61	0	7.35	0	8.73	8.12	33.55	0	13.71666667	6.216666667	2.216666667	0	5.2875	0	1.016666667	7.525	45.05	8	5
Nest	2008	266	hatch	24	277.9400024	YES	56.85	56.55	50.38888889	52.88235294	57.5	1.672222222	19.54444444	8.872222222	2.011111111	0	8.316666667	1.672222222	4.511111111	10.18888889	56.49444444	38	15.22222222	62.9	62.9	88	88	3.01	24.05	7.24	3.62	0	11.24	3.01	7.51	18.12	36.65	0	13.9125	10.9125	0	0	4.6625	0	0.7625	0.275	81.3	7	1
Nest	2008	267	hatch	19	252.8600006	YES	37.5	32.1	28.26086957	28.33333333	26.25	0.061111111	3.827777778	5.938888889	6.305555556	0.4	21.05	0.338888889	0.8	8.805555556	38.88333333	33.11111111	22.22222222	39.9	33.6	54.5	46.25	0	4.95	6.85	8.23	0.72	14.25	0	1.22	0.22	50.65	0.1375	2.425	4.8	3.9	0	29.55	0.7625	0.275	19.5375	24.175	7	2
Nest	2008	268	hatch	6	298.2600098	NO	46.95	24.6	27.8	25.88	20	0.061111111	22.93888889	13.66111111	13.87222222	0.061111111	35.99444444	0	2.011111111	5.588888889	43.66111111	21.55555556	11.66666667	55.4	29.3	64.5	32.25	0	27.15	5.45	20.74	0	50.65	0	0.61	9.34	43.05	0.1375	17.675	23.925	5.2875	0.1375	17.675	0	3.7625	0.9	44.425	8	1
Nest	2008	269	fail	4	272.9899902	YES	24.65	23.75	16.45	16.57894737	25	0	15.88333333	8.655555556	4.422222222	0	31.60555556	1.672222222	0	1.077777778	21.26666667	15.77777778	8.111111111	23.9	22.1	46	41.5	0	4.95	11.85	3.73	0	53.05	3.01	0	1.33	7.24	0	29.55	4.6625	5.2875	0	4.8	0	0	0.7625	38.8	9	7
Nest	2008	270	fail	6	334.3500061	NO	37.45	37.45	31.19354839	31.19354839	32.5	0	11.93888889	3.55	2.75	0	38.49444444	0	0	4.822222222	25.32777778	15.66666667	8.5	33.2	33.2	50.25	50.25	0	14.25	4.45	1.33	0	45.65	0	0	7.85	24.55	0	9.05	2.425	4.525	0	29.55	0	0	1.0375	26.3	9	2
Nest	2008	271	fail	16	334.3500061	NO	56.2	56.2	46.61111111	46.61111111	58.75	0	18.55	2.655555556	5.755555556	0.338888889	23.05	0	0.677777778	2.872222222	41.55	30.77777778	10.77777778	85	85	96.75	96.75	0	16.85	3.34	6.63	0	36.65	0	1.22	4.95	27.15	0	20.675	1.8	4.6625	0.7625	6.05	0	0	0.275	59.55	4	2
Nest	2008	272	fail	9	374.25	NO	30	0.5	30.45454545	29	28.75	0	28.65555556	10.32777778	3.088888889	0.677777778	35.55	0	0.061111111	0.922222222	62.55	25	16.11111111	41.7	0	64.75	0	0	28.55	9.75	1.33	0.61	43.25	0	0	0.94	57.55	0	28.7875	11.05	5.2875	0.7625	25.925	0	0.1375	0.9	68.8	7	2
Nest	2008	273	fail	24	339.5899963	NO	31	27.85	29.72727273	36.3125	27.5	0	17.21666667	6.05	0.461111111	3.088888889	32.71111111	0	0.061111111	2.316666667	24.10555556	18.88888889	8.666666667	39.2	37.8	70.75	68.5	0	14.75	2.05	0.22	1.22	31.35	0	0.11	3.34	27.15	0	20.3	11.05	0.7625	5.425	34.4125	0	0	1.0375	20.3	6	2
Nest	2008	274	hatch	19	384.8099976	NO	30.45	30.45	36.26666667	36.26666667	50	0	11.93888889	5.161111111	7.577777778	0.738888889	35.93333333	0	7.288888889	9.527777778	35.99444444	28.22222222	16	36.5	36.5	71.75	71.75	0	10.25	5.45	3.12	0.61	14.14	0	13.12	9.03	48.55	0	14.05	4.8	13.15	0.9	63.175	0	0	10.15	20.3	6	4
Nest	2008	275	hatch	7	346.3599854	YES	42.45	40.45	37.11111111	40.26666667	65	0	13.55	5.161111111	6.75	0.738888889	23.48888889	0	0	20.36111111	30.43888889	32.72222222	10	44.2	44.2	73.75	73.75	0	14.75	4.95	3.12	1.22	25.74	0	0	15.52	36.15	0	12.05	5.425	11.2875	0.1375	20.675	0	0	26.4125	23.3	6	2
Nest	2008	276	fail	7	346.3599854	YES	75.8	74.05	54.23076923	55.83333333	60	4.511111111	17.10555556	7.044444444	5.355555556	0.677777778	35.71666667	0	1.138888889	10.47777778	46.43888889	35.66666667	14.66666667	79.1	79.1	90.25	90.25	8.12	9.75	4.45	9.03	0	35.65	0	0.83	15.85	33.05	0	26.3	10.2875	0.7625	1.525	35.8	0	1.525	3.7625	63.175	4	1
Nest	2008	277	hatch	20	375.9200134	YES	62.5	62.5	29.80769231	29.80769231	23.75	0.338888889	13.21111111	11.93888889	2.072222222	2.35	22.66111111	0	4.172222222	11.8	53.43888889	19.42857143	20.57142857	64.9	64.9	71.75	71.75	0.61	14.14	14.75	3.12	3.62	14.25	0	7.51	1.22	67.55	0	12.05	8.425	0.7625	0.7625	33.175	0	0	25.025	35.8	5	3
Nest	2008	278	hatch	17	292.6300049	NO	30.65	21.2	27.23809524	25.78571429	40	6.95	11.87777778	5.1	6.033333333	2.35	19.27222222	0	0.338888889	7.7	48.16111111	27.22222222	11.22222222	50.4	38.3	65.25	59.25	0	14.75	7.85	6.02	3.01	13.95	0	0.61	3.34	68.05	15.6375	8.2875	1.6625	6.05	1.525	25.925	0	0	13.15	23.3	6	2
Nest	2008	279	hatch	28	405.1199951	YES	12.9	0	42.375	0	45	0	13.27222222	3.827777778	12.36666667	1.733333333	35.88333333	0	0.4	13.25555556	31.60555556	14.83333333	10.72222222	24	0	58.25	0	0	17.15	2.55	21.54	3.01	33.55	0	0.61	12.62	35.65	0	8.425	5.425	0.9	0.1375	38.8	0	0.1375	14.05	26.55	1	1
Nest	2008	280	fail	4	389.1900024	NO	38.3	37.1	40.23529412	41.875	31.25	0	11.32222222	10.20555556	2.688888889	1.077777778	31.54444444	0	2.411111111	4.422222222	35.99444444	23.88888889	14.77777778	31.4	31.4	56.25	56.25	0	6.74	11.74	4.23	1.94	36.15	0	0.11	3.73	23.75	0	17.05	8.2875	0.7625	0	25.7875	0	5.2875	5.2875	51.3	7	5
Nest	2008	281	fail	17	293.4599915	YES	25.4	21.4	22.94444444	25.16666667	50	4.172222222	11.93888889	6.983333333	5.694444444	2.011111111	28.76666667	0	2.011111111	9.483333333	43.66111111	28.44444444	17.875	36.6	34.4	69.5	69.5	7.51	12.65	4.84	9.64	3.01	28.14	0	0.61	16.35	38.55	0	11.05	9.6625	0.7625	0.7625	29.55	0	3.7625	0.9	50.05	9	6
Nest	2008	282	hatch	18	405.1199951	NO	67.75	0	66.88461538	0	58.75	2.011111111	23.71666667	6.494444444	6.861111111	0.677777778	28.21111111	1.672222222	0.338888889	4.144444444	37.05	37.66666667	11.33333333	61.6	0	86.75	0	0	26.15	7.35	11.74	0.61	32.64	0	0.61	0.72	53.05	4.525	20.675	5.425	0.7625	0.7625	22.675	3.7625	0	8.425	17.05	9	5
Nest	2008	283	fail	23	350.7200012	NO	23.85	23.85	37.71428571	37.71428571	17.5	4.172222222	19.60555556	6.494444444	4.422222222	4.572222222	27.66111111	0	3.466666667	3.927777778	46.71666667	22.33333333	17.44444444	29.7	29.7	41	41	0	12.65	7.35	3.62	0	31.15	0	6.13	6.85	43.55	9.3875	28.3	5.425	5.425	10.2875	23.3	0	0.1375	0.275	50.675	7	4
Nest	2008	284	fail	18	485.0299988	YES	69.6	42.85	67.22727273	71.90909091	60	0	15.43333333	3.211111111	4.144444444	1.672222222	31.82222222	0	0	4.083333333	31.21666667	24.66666667	9.111111111	86.7	68.9	76.25	70	0	16.54	4.34	3.73	0	33.64	0	0	0.72	37.55	0	14.05	1.8	4.6625	3.7625	29.55	0	0	8.2875	23.3	5	0
Nest	2008	285	fail	6	485.0299988	YES	61.15	0	68.03448276	0	56.25	0.061111111	16.70555556	9.866666667	2.411111111	8.961111111	45.04444444	0.338888889	1.794444444	8.194444444	16.81666667	27.16666667	26.05555556	56.1	0	72	0	0.11	16.54	13.53	1.22	0	53.05	0.61	3.12	7.24	7.24	0	16.9125	5.2875	3.9	20.1625	35.0375	0	0.1375	9.3875	28.7875	3	1
Nest	2008	286	fail	9	405.1199951	NO	55.3	37.65	46.30769231	47.8125	65	4.172222222	24.88333333	7.55	20.71111111	2.011111111	22.86111111	0	5.016666667	2.411111111	53.43888889	42.72222222	19.11111111	58.4	48.7	74.75	64.75	0	14.25	3.95	33.55	3.62	28.03	0	3.01	3.73	45.65	9.3875	38.175	12.05	4.6625	0	16.4	0	7.525	0.7625	63.175	6	1
Nest	2008	287	fail	9	384.8099976	NO	25.5	0	27.66666667	0	40	1.672222222	18.27222222	4.883333333	3.744444444	2.072222222	4.083333333	0	5.905555556	6.183333333	46.43888889	49.55555556	28.66666667	33.3	0	11.25	0	0	19.25	4.95	3.12	0.61	3.12	0	3.01	0.61	38.55	3.7625	17.05	4.8	4.525	3.9	5.2875	0	9.525	13.15	56.3	7	3
Nest	2008	288	fail	7	350.7200012	YES	33.75	26.15	29.94736842	36	25	0	13.27222222	7.272222222	0.461111111	4.083333333	24.76111111	0	1.016666667	8.038888889	29.38333333	37.11111111	22	46.1	35.5	71.75	64.75	0	16.65	9.75	0.61	4.23	23.03	0	1.22	10.63	41.15	0	9.05	4.175	0.275	3.9	26.925	0	0.7625	4.8	14.675	6	3
Nest	2008	289	fail	9	365.1099854	NO	50	36.35	32.48275862	39.26315789	27.5	4.511111111	16.05	7.827777778	7.366666667	2.411111111	12.42777778	0	15.97222222	6.372222222	62.82777778	34.22222222	21.66666667	46.6	29.7	73.25	54.25	0.61	14.75	7.35	9.64	0.72	11.74	0	8.12	7.24	67.55	9.3875	17.675	8.425	4.525	4.525	13.2875	0	25.7875	5.2875	56.925	4	2
Nest	2008	290	hatch	28	322.4700012	YES	45.15	45.15	44.94444444	44.94444444	27.5	0.338888889	13.55	6.266666667	2.75	1.355555556	20.98888889	0	0.338888889	6.922222222	46.16111111	26.11111111	15.44444444	67	67	91.75	91.75	0.61	14.75	8.84	3.62	1.83	21.54	0	0.61	11.74	53.05	0	12.05	3.05	1.6625	0.7625	20.3	0	0	0.9	37.55	4	2
Nest	2008	291	fail	7	322.4700012	YES	31.65	31.65	19.85714286	19.85714286	50	5.844444444	15.37222222	5.927777778	2.133333333	0.738888889	24.59444444	0.338888889	2.411111111	16.98888889	38.71111111	27.44444444	14	38.7	38.7	62	62	7.51	14.14	1.94	3.12	1.22	23.64	0.61	0.72	21.74	31.04	3.7625	16.9125	10.9125	0.9	0.1375	25.7875	0	4.525	11.05	48.3	10	6
Nest	2008	292	hatch	16	313.6300049	YES	54.7	44.3	30.68	38.35294118	47.5	1.672222222	22.32222222	10.87777778	1.416666667	2.011111111	27.54444444	0	10.97222222	2.811111111	38.54444444	31.55555556	19	69.8	55.4	97.5	67.75	0	21.54	3.84	1.33	0.61	48.25	0	3.62	1.94	21.24	3.7625	23.3	19.675	1.525	3.7625	1.6625	0	20.1625	3.9	60.175	7	4
Nest	2008	293	hatch	3	317.5899963	YES	39.7	27.9	48.22222222	68.2	35	4.511111111	21.32777778	10.49444444	4.761111111	0.738888889	27.71111111	0.338888889	2.133333333	7.688888889	51.71666667	41.88888889	23.33333333	47.2	40.7	82.25	72.25	8.12	10.25	6.85	4.23	0.61	36.15	0.61	3.23	13.23	38.05	0	35.175	15.05	5.425	0.9	17.1625	0	0.7625	0.7625	68.8	7	4
Nest	2008	294	fail	7	317.5899963	YES	81.6	81.6	53.63636364	53.63636364	58.75	4.511111111	22.6	7.766666667	11.03333333	5.355555556	17.21666667	4.172222222	12.64444444	10.69444444	31.77222222	37.77777778	21.44444444	81.8	81.8	92.5	92.5	0	19.14	7.24	15.52	3.01	11.85	0	16.13	3.01	31.15	10.15	26.925	8.425	5.425	8.2875	23.925	9.3875	8.2875	20.3	32.55	0	0
Nest	2008	295	hatch	12	474.6700134	YES	72.45	40.75	57.25925926	64.2	86.25	10.06666667	18.55	9.1	2.072222222	1.672222222	14.15	1.672222222	6.583333333	5.038888889	67.05	44.33333333	19.44444444	79.4	56.3	91	72.75	0.61	21.65	10.25	0.72	3.01	21.74	3.01	8.12	2.44	60.65	21.8875	14.675	7.6625	3.7625	0	4.6625	0	4.6625	8.2875	75.05	3	1
Nest	2008	296	fail	7	465.8599854	YES	68.5	50.35	59.96	69.875	65	0.338888889	22.6	10.31666667	5.755555556	1.355555556	19.59444444	0	0.461111111	6.861111111	55.87777778	46.44444444	31.25	75.7	53	88.75	83.75	0.61	17.15	4.84	6.74	1.22	9.03	0	0.11	1.22	62.55	0	29.4125	17.1625	4.525	1.525	32.8	0	0.9	13.9125	47.5375	4	0
Nest	2008	297	hatch	24	362.3699951	YES	39.2	23.1	32.63636364	46	26.25	0.338888889	17.38333333	10.60555556	2.35	2.011111111	18.48888889	0	1.016666667	5.138888889	38.49444444	39.88888889	24.55555556	39.2	30.9	61.75	47	0.61	17.15	7.35	3.62	0.61	19.14	0	1.83	3.01	46.15	0	17.675	14.675	0.7625	3.7625	17.675	0	0	7.8	28.925	8	4
Nest	2008	298	fail	9	480.6900024	YES	30.35	30.35	43.46153846	43.46153846	50	7.627777778	13.27222222	2.933333333	3.805555556	8.622222222	32.81666667	0	0.338888889	1.816666667	50.66111111	38.88888889	20.66666667	36.4	36.4	68.5	68.5	13.12	17.15	1.94	0.72	12.51	43.55	0	0	2.55	48.05	0.7625	8.425	4.175	7.6625	3.7625	19.4	0	0.7625	0.9	53.925	3	2
Nest	2008	299	fail	23	480.6900024	YES	66	66	59.3125	59.3125	67.5	10.06666667	20.77222222	11.71111111	3.683333333	0.738888889	17.81111111	0	9.188888889	8.533333333	40.21666667	33.88888889	21.88888889	84.8	84.8	58.25	58.25	18.12	18.75	4.84	3.62	1.33	16.54	0	13.53	11.74	29.25	0	23.3	20.3	3.7625	0	19.4	0	3.7625	4.525	53.925	3	1
Nest	2008	300	hatch	7	394.1000061	YES	26.85	26.85	41.55	41.55	50	0	16.05	10.32777778	4.911111111	2.072222222	7.766666667	0	0	0.983333333	38.49444444	21.27777778	16.66666667	21.1	21.1	33.5	33.5	0	14.75	4.45	0.61	3.62	9.75	0	0	0.94	43.05	0	17.675	17.675	10.2875	0.1375	5.2875	0	0	1.0375	32.8	9	5
Nest	2008	301	hatch	26	362.3699951	YES	89.15	40.1	54.66666667	71.75	70	0	21.49444444	9.927777778	6.433333333	7.627777778	22.32222222	0.338888889	5.844444444	3.683333333	46.27222222	32.83333333	15	100	44.4	100	80	0	19.55	8.23	7.35	13.73	14.14	0.61	3.01	3.62	60.15	0	23.925	12.05	5.2875	0	32.55	0	9.3875	3.7625	28.925	12	2
Nest	2008	302	hatch	22	394.5400085	NO	50.9	50.9	44.47058824	44.47058824	51.25	0	9.1	3.211111111	0.8	2.011111111	22.98333333	0	0.4	25.21111111	39.93888889	28.11111111	16.33333333	46.8	46.8	60.75	60.75	0	9.64	1.44	1.33	0.61	25.63	0	0.61	16.74	55.65	0	8.425	5.425	0.1375	3.7625	19.675	0	0.1375	35.8	20.3	7	4
Nest	2008	303	fail	16	548.3200073	YES	57.65	26.95	71	71.75	55	0	23.71666667	5.694444444	8.872222222	8.194444444	24.59444444	0	0.4	0.8	60.05	47.33333333	14.85714286	62.6	35.7	91	68.5	0	21.65	6.63	11.13	11.13	26.24	0	0.72	0.83	63.05	0	26.3	4.525	6.05	4.525	22.5375	0	0	0.7625	56.3	4	2
Nest	2008	304	fail	4	548.3200073	YES	54.85	51.85	50.76470588	51.1875	28.75	0.061111111	14.71666667	8.716666667	2.35	3.683333333	41.55	0	2.688888889	11.75	48.16111111	32.22222222	15.11111111	58.7	52.7	68.75	68.75	0.11	7.85	7.35	3.01	0	55.65	0	1.22	18.03	43.55	0	23.3	10.425	1.525	8.2875	23.925	0	4.525	3.9	53.925	7	3
Nest	2008	305	hatch	18	409.5299988	NO	49.85	37	20.7027027	32.26315789	38.75	2.011111111	16.05	15.77222222	2.35	2.011111111	24.1	0	2.411111111	9.083333333	46.99444444	41	31.5	59.1	54.5	58.75	57.75	0.61	14.75	14.25	3.62	0	28.25	0	3.01	8.23	34.05	3.7625	17.675	17.675	0.7625	4.525	18.9125	0	1.6625	10.15	63.175	5	0
Nest	2008	306	hatch	12	405.1199951	NO	72.6	13	50.51851852	68.5	47.5	0	3.766666667	8.933333333	0.8	1.794444444	21.1	2.011111111	2.011111111	6.644444444	49.26666667	19.55555556	14.22222222	65.8	26	81.25	56.25	0	4.84	6.74	0.72	3.01	19.34	3.01	0.61	0.83	60.04	0	2.425	11.675	0.9	0.275	23.3	0.7625	3.7625	13.9125	35.8	5	0
Nest	2009	307	hatch	12	269.4899902	YES	66.25	58.1	36	39.79545455	15	2.011111111	13.7	6.644444444	9.038888889	0.4	42.54444444	0	2.011111111	7.322222222	37.16111111	32	15	64.7	56.5	65.25	58.75	0.61	11.13	3.73	12.65	0.61	53.05	0	0.61	8.95	19.25	3.7625	16.9125	10.2875	4.525	0.1375	29.4125	0	3.7625	5.2875	59.55	4	0
Nest	2009	308	hatch	5	301.9400024	YES	39.2	35.9	25.82758621	27.2173913	7.5	0.061111111	21.32777778	10.32777778	14.36111111	0.677777778	9.527777778	0	10.74444444	12.91666667	31.88333333	21.55555556	13.33333333	35.6	32.1	34.5	34.5	0.11	24.25	8.95	0.72	0	9.03	0	1.22	15.63	40.65	0	17.675	12.05	31.4125	1.525	10.15	0	22.65	9.525	20.925	9	2
Nest	2009	309	hatch	12	274.480011	YES	37.15	28.7	21.38461538	22.35714286	21.25	1.672222222	6.711111111	5.6	2.133333333	2.011111111	35.59444444	0	0.4	12.2	45.49444444	23	13.11111111	43.4	35.6	53	40.25	3.01	7.24	6.24	0.72	0.61	43.55	0	0.72	4.34	45.65	0	6.05	4.8	3.9	3.7625	25.65	0	0	22.025	45.3	8	3
Nest	2009	310	hatch	4	253.5899963	YES	47.95	47.95	20.65853659	20.65853659	21.25	0	11.93888889	5.438888889	5.477777778	2.072222222	24.53333333	0.338888889	0	10.13888889	35.71666667	17.33333333	11	48.7	48.7	70.75	70.75	0	17.15	7.85	9.75	0.72	11.13	0	0	7.62	38.05	0	5.425	2.425	0.1375	3.7625	41.2875	0.7625	0	13.2875	32.8	6	0
Nest	2009	311	hatch	28	272.1000061	YES	40.9	37.55	24.15384615	25.20588235	32.5	0.338888889	14.54444444	4.105555556	5.416666667	0.4	10.69444444	0	9.727777778	6.183333333	40.38333333	27.77777778	16.66666667	45.7	43.9	66	65.5	0.61	9.64	2.55	6.74	0.11	3.12	0	17.51	10.52	41.65	0	20.675	6.05	3.7625	0.7625	20.1625	0	0	0.7625	38.8	7	2
Nest	2009	312	hatch	12	281.25	YES	53.75	53.75	33.45	33.45	31.25	0	24.8	14.675	3.09375	0.7625	29.05	0	6.025	4.525	41.925	42.625	19.5	68.9	68.9	86.25	86.25	0	20.675	6.05	4.6625	0.7625	26.55	0	0.7625	0.7625	45.05	0	28.925	23.3	1.525	0.7625	31.55	0	11.2875	8.2875	38.8	5	3
Nest	2009	313	hatch	21	252.8600006	YES	32.25	31.25	23.56666667	25.7037037	20	1.016666667	4.822222222	3.711111111	2.472222222	1.733333333	31.32777778	0.4	0.4	7.411111111	28.32777778	16.88888889	11.44444444	41.8	41.8	60.75	60.75	1.22	4.34	3.34	3.73	3.12	45.15	0	0.11	13.23	12.35	0.7625	5.425	4.175	0.9	0	14.05	0.9	0.7625	0.1375	48.3	6	4
Nest	2009	314	hatch	3	238.8500061	YES	59	58.05	38.08955224	38.5	35	0.677777778	13.65555556	8.655555556	2.411111111	1.794444444	18.15	0	2.411111111	13.87222222	46.16111111	29.75	16.875	59.8	59.8	73.75	73.75	1.22	8.84	4.34	0.72	3.01	9.64	0	3.62	23.14	43.05	0	19.675	14.05	4.525	0.275	28.7875	0	0.9	2.2875	50.05	3	0
Nest	2009	315	fail	10	375.9200134	YES	53.7	53.35	30.88461538	31.44	47.5	0	17.66111111	14.27222222	6.583333333	8.344444444	17.04444444	0	1.672222222	0.738888889	43.77222222	22	8.444444444	63.2	63.2	98	98	0	19.75	24.25	11.13	15.02	17.15	0	3.01	0.61	35.65	0	15.05	1.8	0.9	0	16.9125	0	0	0.9	53.925	8	2
Nest	2009	316	fail	27	365.1099854	NO	36.2	34.6	30.7826087	31.38095238	37.5	0.338888889	7.427777778	3.488888889	4.294444444	0.461111111	24.59444444	1.733333333	0.677777778	4.144444444	29.38333333	22.77777778	12.625	46.9	46.9	75	75	0.61	9.64	2.44	7.62	0.72	16.74	3.12	0.61	3.73	24.25	0	4.6625	4.8	0.1375	0.1375	34.4125	0	0.7625	4.6625	35.8	8	5
Nest	2009	317	hatch	28	350.7200012	YES	61.5	61.5	56.6	56.6	62.5	0.677777778	15.32777778	5.161111111	5.016666667	0.338888889	28.70555556	13.9	0	8.316666667	55.93888889	27	12.66666667	63.7	63.7	78	78	0.61	15.85	4.95	6.02	0	21.13	0	0	3.23	65.15	0.7625	14.675	5.425	3.7625	0.7625	38.175	31.275	0	14.675	44.425	6	1
Nest	2009	318	hatch	17	322.4700012	YES	63.2	62.8	49.91666667	51.05714286	43.75	3.344444444	9.272222222	5.772222222	6.372222222	0.738888889	25.1	0	1.794444444	8.438888889	43.49444444	36.11111111	14.33333333	67.3	67.3	78.75	78.75	6.02	7.85	8.45	5.45	0.72	21.04	0	3.23	11.35	45.65	0	11.05	2.425	7.525	0.7625	30.175	0	0	4.8	40.8	6	0
Nest	2009	319	fail	4	375.9200134	NO	58.95	53.7	52.25	60.64	78.75	4.572222222	15.37222222	6.094444444	7.966666667	4.633333333	23.76666667	0	3.683333333	32.98888889	23.82777778	47.55555556	21.44444444	65.3	58.3	77.5	77.5	0.61	21.04	7.24	13.73	0.83	11.74	0	6.63	21.24	19.25	9.525	8.2875	4.6625	0.7625	9.3875	38.8	0	0	47.675	29.55	4	0
Nest	2009	320	fail	9	272.519989	YES	41.45	37.25	30.25	31.25806452	17.5	0	16.05	12.21666667	2.811111111	1.733333333	18.21111111	0	0	5.033333333	45.38333333	22.55555556	24.22222222	46.6	41.7	36.25	36.25	0	17.15	12.65	4.45	3.12	21.65	0	0	8.23	33.55	0	14.675	11.675	0.7625	0	13.9125	0	0	1.0375	60.175	6	1
Nest	2009	321	fail	8	252.1900024	YES	46.8	42.9	27.06451613	27.92857143	18.75	0.061111111	10.88333333	13.38333333	6.583333333	5.844444444	34.66111111	0	4.233333333	4.144444444	34.66111111	22.88888889	15.11111111	48.9	45.5	60	60	0	7.85	5.45	1.33	0	43.75	0	0.11	3.73	22.35	0.1375	14.675	23.3	13.15	13.15	23.3	0	9.3875	4.6625	50.05	8	2
Nest	2009	322	fail	4	238.8500061	YES	25.7	25.2	26.47368421	27.16666667	31.25	0	9.527777778	9.25	6.183333333	1.672222222	36.27222222	0	0.061111111	4.361111111	23.55	14.33333333	17.88888889	27.9	27.9	50.5	50.5	0	14.14	9.14	3.01	3.01	31.65	0	0	7.24	17.15	0	3.7625	9.3875	10.15	0	42.05	0	0.1375	0.7625	31.55	8	4
Nest	2009	323	fail	12	308.7200012	YES	40.3	26.9	32.25806452	31.21052632	27.5	6.95	6.372222222	7.427777778	3.15	2.688888889	29.27222222	0	0.338888889	4.544444444	27.38333333	19.22222222	12.25	42.2	32.2	71	61.75	0	7.24	9.14	3.23	4.84	22.15	0	0	3.84	21.15	15.6375	5.2875	5.2875	3.05	0	38.175	0	0.7625	5.425	35.175	7	4
Nest	2009	324	hatch	9	587.9899902	YES	68.9	3.35	63.35135135	47.8	46.25	0.061111111	10.20555556	4.761111111	5.355555556	0	23.65555556	0	0.338888889	5.077777778	54.77222222	31.4375	14.125	77.4	4.7	90	6.5	0	9.64	6.13	6.02	0	33.55	0	0	6.02	53.05	0.1375	10.9125	3.05	4.525	0	11.2875	0	0.7625	3.9	56.925	7	2
Nest	2009	325	fail	2	546	YES	35.25	32.3	50.4375	54.96428571	37.5	0.338888889	12.10555556	7.383333333	2.411111111	1.672222222	47.88333333	0	7.072222222	12.93888889	26.05	21.61111111	15.33333333	38.4	37.7	57.25	57.25	0.61	12.15	11.35	3.62	3.01	36.15	0	0.22	18.95	28.25	0	12.05	2.425	0.9	0	62.55	0	15.6375	5.425	23.3	7	3
Nest	2009	326	fail	20	394.5400085	NO	30.3	28.4	19.96428571	18	13.75	1.672222222	7.661111111	7.105555556	4.694444444	0.4	46.16111111	0	0.738888889	7.6	24.93333333	20.11111111	16	31.7	29.6	41	41	0	4.45	1.55	7.84	0	42.55	0	0.61	8.84	21.85	3.7625	11.675	14.05	0.7625	0.9	50.675	0	0.9	6.05	28.7875	7	3
Nest	2009	327	fail	10	527.3099976	YES	73.45	43.3	78.93877551	88.78125	76.25	8.344444444	5.694444444	8.533333333	9.083333333	3.805555556	22.38333333	0	20.36111111	4.911111111	42.60555556	49.33333333	34.11111111	84.3	48.1	100	74.75	0	4.23	1.83	3.73	6.74	14.25	0	30.02	8.12	33.55	18.775	7.525	16.9125	15.775	0.1375	32.55	0	8.2875	0.9	53.925	5	1
Nest	2009	328	fail	10	579.0499878	YES	58.3	35.4	55.36666667	62.27777778	42.5	1.672222222	10.77222222	5.988888889	15.63333333	1.672222222	21.75555556	0	0	7.916666667	50.93888889	31	12.75	73.2	33	96.75	60.75	0	12.65	9.45	8.12	0	39.05	0	0	11.13	31.65	3.7625	8.425	1.6625	25.025	3.7625	0.1375	0	0	3.9	75.05	6	0
Nest	2009	329	fail	2	362.3699951	YES	60.05	39.15	60.55263158	60.29166667	45	0.061111111	16.87777778	10.05	4.361111111	6.522222222	19.03888889	0	3.744444444	8.594444444	51.71666667	35.55555556	24.88888889	59.1	36.4	81.75	65	0	14.14	7.35	6.63	3.62	8.73	0	3.62	11.74	58.05	0.1375	20.3	13.425	1.525	10.15	31.925	0	3.9	4.6625	43.8	7	0
Nest	2009	330	hatch	21	480.6900024	YES	51.1	51.1	73.22727273	73.22727273	46.25	0	22.66111111	12.76666667	7.516666667	0.4	26.32777778	0.338888889	10.63333333	6.644444444	39.27222222	36.66666667	30.11111111	48.8	48.8	60	60	0	33.55	13.34	13.53	0	19.25	0	13.12	4.23	40.65	0	9.05	12.05	0	0.9	35.175	0.7625	7.525	9.6625	37.55	5	2
Nest	2009	331	fail	4	277.9400024	YES	67.1	64.55	36.72916667	37.17391304	32.5	0.338888889	8.194444444	6.583333333	5.905555556	2.35	28.98333333	1.672222222	0.338888889	7.75	37.05	41	18.4	70.2	67.2	76	76	0.61	4.23	1.33	10.52	3.62	26.54	0	0	13.23	31.15	0	13.15	13.15	0.1375	0.7625	32.0375	3.7625	0.7625	0.9	44.425	2	0
Nest	2009	332	hatch	8	269.4899902	YES	17.1	2.45	25.04166667	23.57142857	12.5	0.4	12.21666667	5.816666667	3.027777778	1.416666667	28.42777778	0	8.961111111	14.02222222	26.32777778	25.88888889	13.88888889	26.1	3.3	39.5	0	0.72	12.35	3.73	1.22	1.33	20.63	0	12.51	25.02	26.35	0	12.05	8.425	5.2875	1.525	38.175	0	4.525	0.275	26.3	5	5
Nest	2009	333	hatch	24	277.9400024	YES	35.55	30.6	22.25641026	24.55555556	11.25	0.338888889	14.71666667	4.883333333	6.922222222	4.022222222	32.93888889	0	3.744444444	4.483333333	34.55	31.55555556	17	41.8	35.2	60.5	51.75	0	14.75	2.05	11.85	3.62	26.15	0	3.01	1.33	33.55	0.7625	14.675	8.425	0.7625	4.525	41.425	0	4.6625	8.425	35.8	10	1
Nest	2009	334	hatch	17	277.9400024	YES	58.75	45.85	31.85714286	28.03846154	32.5	0.338888889	14.71666667	9.988888889	14.80555556	0.338888889	32.6	0	6.575	19.03888889	40.10555556	33.44444444	16.77777778	50.3	37.7	56.75	51.75	0.61	12.35	6.74	13.12	0.61	45.15	0	13.15	23.64	36.15	0	17.675	14.05	16.9125	0	16.9125	0	0	13.2875	45.05	4	0
Nest	2009	335	fail	21	276.8900146	YES	71.15	66.65	44.1754386	43.32653061	28.75	6.95	18.48888889	14.98888889	3.744444444	2.072222222	32.32222222	0	2.011111111	11.64444444	44.82777778	34.66666667	17.22222222	74.9	69.4	89.25	75.5	12.51	14.14	11.35	0.11	3.01	35.65	0	0.61	20.74	45.65	0	23.925	19.5375	8.2875	0.9	28.1625	0	3.7625	0.275	43.8	5	0
Nest	2009	336	hatch	3	238.8500061	YES	33.2	33.2	25.85185185	25.85185185	6.25	6.183333333	4.544444444	3.488888889	0.4	0.338888889	24.87222222	1.672222222	1.016666667	17.64444444	46.82777778	30.625	24.125	33.7	33.7	42.25	42.25	11.13	2.05	2.05	0.61	0.61	28.64	3.01	1.83	24.25	29.25	0	7.6625	5.2875	0.1375	0	20.1625	0	0	9.3875	68.8	12	3
Nest	2009	337	hatch	16	480.6900024	YES	51.2	51.2	38.38095238	38.38095238	31.25	0.338888889	9.161111111	4.822222222	6.244444444	0.8	29.87222222	0	0.061111111	29.87222222	21.66111111	25.44444444	12.22222222	53.5	53.5	70.75	70.75	0.61	6.85	2.05	8.12	0.22	37.64	0	0.11	23.03	25.35	0	12.05	8.2875	3.9	1.525	20.1625	0	0	38.425	17.05	7	1
Nest	2009	338	fail	10	346.3599854	YES	51.4	48.45	33.6	35.05555556	45	0.061111111	8.716666667	5.433333333	0.8	0.461111111	44.81666667	0	0.338888889	3.866666667	37.71666667	17.33333333	16.11111111	58.1	56.1	67	65.25	0	11.35	8.45	0.83	0.11	43.14	0	0.61	0.22	41.65	0.1375	5.425	1.6625	0.7625	0.9	46.9125	0	0	8.425	32.8	5	0
Nest	2009	339	fail	26	322.4700012	YES	64.3	54.1	48.84615385	51.76470588	31.25	0.061111111	16.32777778	10.32777778	2.35	0.738888889	17.87222222	0	0.738888889	10.53888889	59.77222222	30.55555556	24.11111111	71.4	56	69.25	61.5	0.11	10.25	4.45	4.23	0.61	25.54	0	0.61	3.34	57.55	0	23.925	17.675	0	0.9	8.2875	0	0.9	19.5375	62.55	6	0
Nest	2009	340	hatch	17	322.4700012	YES	27.7	24.5	33.95833333	35.19047619	26.25	3.344444444	8.933333333	5.877777778	4.422222222	1.672222222	22.71111111	0.338888889	1.077777778	3.744444444	51.99444444	27.88888889	13.66666667	28.8	26.4	19.5	19.5	3.01	7.85	7.35	4.23	0	36.04	0.61	1.33	3.12	43.55	3.7625	10.2875	4.0375	4.6625	3.7625	6.05	0	0.7625	4.525	62.55	7	5
Nest	2009	341	fail	9	320.1900024	NO	65.65	51.45	32.25641026	30.29032258	32.5	0	11.93888889	2.933333333	5.25	6.183333333	15.20555556	0	1.672222222	13.19444444	44.32777778	24.88888889	9	73.8	51.6	71	61.75	0	19.55	4.34	8.84	8.12	23.64	0	3.01	11.13	31.65	0	2.425	1.175	0.7625	3.7625	4.6625	0	0	15.775	60.175	3	0
Nest	2009	342	fail	11	322.4700012	YES	29.1	24.05	29.45454545	34.35714286	35	4.572222222	9.438888889	7.15	7.472222222	3.683333333	23.15	0	0.677777778	0.983333333	62.82777778	35.11111111	22	41.4	33	69	50.5	0.11	7.35	6.74	0.33	6.02	15.63	0	0	0.83	67.55	10.15	12.05	7.6625	16.4	0.7625	32.55	0	1.525	1.175	56.925	4	4
Nest	2009	343	fail	23	322.4700012	YES	33.3	32.3	27.71428571	29.89473684	46.25	4.172222222	15.98888889	11.65	5.355555556	3.027777778	32.16111111	0.38125	12.34375	15.20555556	26.60555556	23.88888889	19.625	44.9	44.9	57	57	7.51	19.14	16.13	3.62	1.22	22.35	0	16.13	11.13	33.75	0	12.05	6.05	7.525	5.2875	44.425	1.016666667	6.033333333	20.3	17.675	5	2
Nest	2009	344	fail	4	296.7999878	YES	40.7	40.7	86.91304348	86.91304348	46.25	0	9.55	8.161111111	4.083333333	4.85	33.93333333	4.172222222	0	2.255555556	30.16111111	25.22222222	13.16666667	53.4	53.4	73.5	73.5	0	12.35	10.85	6.74	1.22	25.54	0	0	3.73	31.15	0	6.05	4.8	0.7625	9.3875	44.425	9.3875	0	0.4125	28.925	6	2
Nest	2009	345	hatch	10	511.5400085	YES	55	50.65	52.55555556	56.85714286	52.5	1.672222222	16.21666667	1.877777778	10.47777778	2.194444444	32.65	0	0	7.472222222	45.38333333	25.25	12.875	65.1	63.4	89.5	89.5	3.01	12.65	1.44	11.24	3.23	40.04	0	0	13.23	31.15	0	20.675	2.425	9.525	0.9	23.4125	0	0	0.275	63.175	6	4
Nest	2009	346	fail	11	322.4700012	YES	48.5	48.5	29.20512821	29.20512821	18.75	0	11.66111111	8.994444444	6.983333333	0.677777778	30.99444444	0	6.95	15.32777778	21.16111111	16.77777778	10.88888889	53.4	53.4	62	62	0	9.75	7.35	3.84	0.61	27.15	0	0	23.75	12.35	0	14.05	11.05	10.9125	0.7625	35.8	0	15.6375	4.8	32.175	6	0
Nest	2009	347	hatch	10	322.4700012	YES	68.8	44.2	40.14545455	49.08823529	55	0	18.99444444	17.21666667	6.183333333	1.672222222	15.60555556	1.672222222	0.338888889	3.088888889	62.82777778	36	20.77777778	69.5	47.2	97.75	77	0	24.55	19.75	11.13	0	11.85	0	0	3.62	68.05	0	12.05	14.05	0	3.7625	20.3	3.7625	0.7625	2.425	56.3	6	0
Nest	2009	348	hatch	25	389.1900024	NO	46.2	32.35	29.5	37.36842105	10	3.344444444	10.05	4.05	3.705555556	3.405555556	27.6	0	1.672222222	11.09444444	42.60555556	23	10.55555556	41.7	30.2	69.25	53	3.01	14.25	6.35	4.84	0.11	21.65	0	3.01	16.35	50.65	3.7625	4.8	1.175	2.2875	7.525	35.0375	0	0	4.525	32.55	8	3
Nest	2009	349	hatch	23	339.5899963	YES	40.5	37.15	37.37142857	39.64516129	28.75	6.183333333	8.655555556	5.322222222	2.472222222	1.672222222	22.21666667	0.061111111	0.738888889	5.25	49.32777778	27.77777778	14.77777778	47.8	46.4	62.5	62.5	10.52	11.24	6.24	3.73	3.01	6.85	0.11	1.22	8.12	67.55	0.7625	5.425	4.175	0.9	0	41.425	0	0.1375	1.6625	26.55	8	3
Nest	2009	350	fail	25	415.7099915	NO	57	51.95	60.02564103	63.74285714	43.75	0	12.82777778	5.161111111	7.044444444	3.344444444	24.54444444	0	0.677777778	2.872222222	47.88333333	27.88888889	15.77777778	74.1	67.1	92.25	92.25	0	18.75	7.35	11.35	6.02	13.64	0	1.22	1.33	57.55	0	5.425	2.425	1.6625	0	38.175	0	0	4.8	35.8	5	0
Nest	2009	351	fail	18	421.269989	YES	38.5	35.5	43.8	46.5	63.75	0	12.21111111	5.322222222	1.733333333	2.011111111	25.77222222	0	0.338888889	13.65555556	42.71666667	17.55555556	10.44444444	38.7	34.1	61.5	60.25	0	11.24	3.34	0.11	0.61	28.25	0	0	13.34	38.75	0	13.425	7.8	3.7625	3.7625	22.675	0	0.7625	14.05	47.675	7	4
Nest	2009	352	fail	16	365.1099854	NO	30.7	27.55	22.80952381	23.84210526	15	0.061111111	17.15555556	4.822222222	8.872222222	0	4.483333333	0	0	4.294444444	45.38333333	20	14.66666667	39.7	37.7	52.5	52.5	0	24.25	6.85	11.74	0	4.45	0	0	7.73	26.15	0.1375	8.2875	2.2875	5.2875	0	4.525	0	0	0	69.425	8	4
Nest	2009	353	hatch	26	415.7099915	NO	70.7	41.4	27.90909091	30.22727273	36.25	0.122222222	7.827777778	6.605555556	2.255555556	0.338888889	36.82222222	0	1.672222222	12.42777778	22.49444444	17.66666667	19	79.7	51.4	89	61.5	0.22	7.35	9.45	3.84	0	28.14	0	3.01	11.13	28.75	0	8.425	3.05	0.275	0.7625	47.675	0	0	14.05	14.675	5	0
Nest	2009	354	hatch	24	308.9899902	NO	68.05	64.55	35.3125	35.90322581	35	0	18.10555556	14.16111111	1.138888889	2.255555556	15.93333333	0	0.522222222	13.25555556	39.93888889	30.77777778	28.11111111	67.5	60.5	76.5	76.5	0	16.85	18.75	1.44	0.33	2.44	0	0.72	11.24	45.65	0	19.675	8.425	0.7625	4.6625	32.8	0	0.275	15.775	32.8	2	0
Nest	2009	355	fail	22	457.7799988	YES	51.05	51.05	57.30769231	57.30769231	53.75	0.061111111	16.87777778	11.53888889	8.622222222	0.677777778	21.81666667	1.672222222	12.13888889	4.511111111	54.49444444	41.28571429	29.85714286	67.5	67.5	94	94	0	19.25	14.14	3.01	0.61	11.13	3.01	13.12	7.51	67.55	0.1375	13.9125	8.2875	15.6375	0.7625	35.175	0	10.9125	0.7625	38.175	3	1
Nest	2009	356	fail	8	620.7600098	YES	45.8	41.2	41.46341463	42.10810811	35	2.35	21.21666667	5.772222222	4.144444444	2.472222222	27.43333333	0	0.061111111	12.13888889	56.21666667	31.55555556	12.44444444	51.5	44.5	65.75	52.75	3.62	24.05	2.05	3.73	4.23	11.24	0	0	18.12	63.05	0.7625	17.675	10.425	4.6625	0.275	47.675	0	0.1375	4.6625	47.675	4	1
Nest	2009	357	fail	11	615.5	YES	53	53	49.79487179	49.79487179	37.5	0.338888889	14.71666667	11.66111111	9.422222222	1.733333333	30.60555556	0	5.033333333	6.522222222	42.88333333	42.11111111	20.44444444	62.4	62.4	96.5	96.5	0	14.75	14.75	15.63	3.01	43.05	0	1.44	8.73	36.15	0.7625	14.675	7.8	1.6625	0.1375	15.05	0	9.525	3.7625	51.3	6	0
Nest	2009	358	fail	21	422.6600037	NO	27.15	23.25	50.58064516	51.46153846	33.75	0.061111111	17.10555556	12.99444444	6.522222222	1.672222222	33.98333333	0	0.4	4.144444444	41.82777778	23.44444444	13.77777778	38.2	30.4	69	56.75	0.11	16.65	9.25	8.12	3.01	40.04	0	0.72	6.13	24.75	0	17.675	17.675	4.525	0	26.4125	0	0	1.6625	63.175	7	7
Nest	2009	359	hatch	24	568.6300049	YES	45.3	25.3	63.66666667	69.83333333	48.75	0.061111111	14.16111111	5.772222222	2.194444444	2.011111111	36.54444444	0	0	9.988888889	31.88333333	23.22222222	8.888888889	58.8	34.2	47.5	47.5	0	14.25	8.95	0.94	3.01	33.25	0	0	9.75	28.75	0.1375	14.05	1.8	3.7625	0.7625	40.6625	0	0	10.2875	35.8	7	2
Nest	2009	360	fail	4	615.5	YES	42.65	40.35	46.09375	47.27586207	28.75	6.95	13.04444444	15.20555556	2.411111111	0	20.82222222	0	0.677777778	2.472222222	49.32777778	37.55555556	15.22222222	49.8	48.2	64	64	12.51	16.74	9.14	3.73	0	11.85	0	0	3.12	55.65	0	8.425	22.7875	0.7625	0	32.0375	0	1.525	1.6625	41.425	6	2
Nest	2009	361	fail	27	615.5	YES	31.4	31.4	63.2972973	63.2972973	30	0	22.38333333	3.827777778	0.522222222	2.011111111	27.15555556	0	0	7.427777778	38.10555556	21.22222222	8.666666667	34.6	34.6	53	53	0	21.65	4.45	0	0.61	18.14	0	0	9.64	33.05	0	23.3	3.05	1.175	3.7625	38.425	0	0	4.6625	44.425	8	4
Nest	2009	362	hatch	16	435.2099915	NO	56.15	40.3	43.6	46.3	36.25	0.677777778	8.594444444	5.816666667	2.35	2.35	49.21666667	0	0	16.26111111	24.21666667	20.44444444	15.33333333	46.5	41.5	69.75	69.75	0.61	14.25	9.75	3.01	3.01	43.55	0	0	13.64	29.25	0.7625	1.525	0.9	1.525	1.525	56.3	0	0	19.5375	17.925	6	4
Nest	2009	363	fail	4	620.7600098	YES	58.45	45.65	65.7027027	71	47.5	0.169444444	11.01666667	4.877777778	5.430555556	2.041666667	23.43333333	0.030555556	0.508333333	16.40277778	35.91111111	25.88888889	17.94117647	67.6	46.8	100	73	0	11.945	5.945	6.765	0.36	19.4	0.055	0.61	14.79	39.7	0.38125	9.85625	3.54375	3.7625	4.14375	28.475	0	0.38125	18.41875	31.175	9	3
Nest	2009	364	fail	10	543.8300171	YES	63.6	38	55.46875	73	60	10.63333333	14.37777778	3.805555556	1.794444444	0.677777778	40.87222222	0	2.411111111	8.027777778	40.21666667	41.75	16.5	62.6	37.9	73.75	49.25	3.62	19.75	3.73	3.12	1.22	28.03	0	0.72	1.22	60.65	19.4	7.6625	3.9	0.1375	0	56.925	0	4.525	16.5375	14.675	5	1
Nest	2009	365	hatch	9	543.8300171	YES	53	44.8	82.33333333	92.89473684	56.25	0.338888889	11.05	6.216666667	1.077777778	1.794444444	21.26666667	0	2.011111111	4.422222222	41.16111111	32.66666667	12.88888889	60.4	58.4	85.5	85.5	0	15.05	6.85	1.33	3.12	22.15	0	0.61	3.73	33.55	0.7625	6.05	5.425	0.7625	0.1375	20.1625	0	3.7625	5.2875	50.675	6	3
Nest	2009	366	fail	26	568.6300049	YES	74.15	56.5	48.86956522	58.78125	45	8.622222222	8.255555556	4.422222222	2.072222222	0.061111111	27.09444444	0.677777778	1.016666667	19.5375	35.93333333	32.21428571	16.07142857	68.1	54.6	81.75	64.75	12.51	13.53	4.23	0.61	0.11	33.14	0.61	0	35.175	19.14	3.7625	1.6625	4.6625	3.9	0	19.5375	0.7625	2.2875	3.9	56.925	2	1
Nest	2010	367	hatch	17	296.7999878	YES	60.55	53.9	41.42105263	44.86666667	30	1.672222222	13.88333333	4.822222222	0.738888889	0.338888889	24.71666667	0	4.572222222	1.416666667	30.60555556	31.11111111	17.66666667	31.45	28.05	12.2	10.85	3.01	21.15	7.85	0.72	0.61	9.45	0	0.11	1.22	34.05	0	4.8	1.0375	0.7625	0	43.8	0	10.15	1.6625	26.3	3	0
Nest	2011	368	fail	27	291.4899902	NO	15.45	11.7	52.75	65.33333333	58.75	0.677777778	13.27222222	12.6	0.461111111	0	31.82222222	0.338888889	1.672222222	13.21666667	30.60555556	24.55555556	13.44444444	23.4	23.4	48.5	48.5	0.61	10.25	2.05	0.61	0	36.15	0.61	3.01	2.55	33.55	0.7625	17.05	25.7875	0.275	0	26.4125	0	0	26.55	26.925	3	2
Nest	2011	369	fail	10	294.6600037	YES	25.3	25.3	36.38461538	36.38461538	45	0	11.38333333	3.15	2.472222222	2.133333333	43.49444444	0	0.338888889	7.977777778	25.71666667	17.5	7.5	35.2	35.2	48	48	0	6.85	4.84	0.72	0.61	40.15	0	0	11.24	24.55	0	17.05	1.0375	4.6625	4.0375	47.675	0	0.7625	3.9	27.175	6	3
Nest	2011	370	hatch	26	294.6600037	YES	23.55	23.55	46.5	46.5	21.25	0.338888889	11.93888889	7.55	2.472222222	8.961111111	28.93333333	0	2.411111111	17.47777778	22.38333333	29.44444444	15.77777778	29	29	44.5	44.5	0.61	9.75	6.85	0.72	15.52	16.54	0	1.33	30.13	19.25	0	14.675	8.425	4.6625	0.7625	44.425	0	3.7625	1.6625	26.3	6	3
Nest	2011	371	hatch	24	294.6600037	YES	26.55	26.55	49.09090909	49.09090909	45	2.011111111	14.26666667	2.155555556	1.138888889	7.472222222	17.64444444	0.338888889	6.183333333	10.63333333	42.99444444	34.16666667	14.66666667	23.1	23.1	42.25	42.25	0	16.65	1.44	0.83	12.73	11.13	0	0	3.62	55.65	4.525	11.2875	3.05	1.525	0.9	25.7875	0.7625	13.9125	19.4	27.175	9	4
Nest	2011	372	fail	10	294.6600037	YES	26.05	26.05	33	33	40	0.122222222	12.75555556	12.26111111	2.35	0.338888889	16.03333333	0	7.688888889	5.694444444	60.32777778	35.42857143	31.71428571	30.5	30.5	54	54	0	19.34	21.24	3.62	0.61	20.74	0	13.73	7.24	58.05	0.275	4.525	1.0375	0.7625	0	10.15	0	0.1375	3.7625	63.175	7	4
Nest	2011	373	fail	4	508.9200134	YES	34.45	33.5	46.52	49.63636364	50	0.338888889	18.55	14.16111111	8.316666667	11.92222222	21.81666667	0	16.13888889	7.977777778	45.38333333	47.625	27.375	28.3	28.3	50.25	50.25	0	21.65	18.75	14.14	13.73	11.24	0	3.01	10.63	48.55	0.7625	14.675	8.425	1.0375	9.6625	35.0375	0	32.55	4.6625	41.425	11	2
Nest	2011	374	fail	17	329.4400024	YES	23.05	23.05	38.33333333	38.33333333	47.5	1.733333333	5.816666667	3.088888889	0.522222222	0	28.98333333	0.338888889	0.338888889	10.75555556	31.82222222	16.88888889	14.33333333	30.5	30.5	37	37	3.12	4.23	4.23	0.83	0	36.04	0	0	18.14	31.65	0	7.8	1.6625	0.1375	0	20.1625	0.7625	0.7625	1.525	32.0375	9	5
Nest	2011	375	fail	11	495.6900024	NO	42.3	42.3	53.94117647	53.94117647	46.25	0	19.82222222	12.42777778	6.583333333	3.344444444	27.37222222	0	6.522222222	2.255555556	47.88333333	44.16666667	18	42.5	42.5	52.5	52.5	0	26.04	21.04	3.73	6.02	48.05	0	4.23	3.95	31.15	0	12.05	1.6625	10.15	0	1.525	0	9.3875	0.1375	68.8	5	4
Nest	2011	376	fail	1	314.3999939	YES	27.55	18.65	103.4	98.42857143	87.5	0	16.53888889	9.372222222	1.355555556	0.677777778	30.37777778	0	11.86111111	8.805555556	34.66111111	47.44444444	28.22222222	37.7	19.9	61.5	36	0	21.65	6.35	1.22	1.22	17.15	0	12.62	7.62	36.15	0	10.15	13.15	1.525	0	46.9125	0	10.9125	10.2875	32.8	8	3
Nest	2011	377	fail	8	314.3999939	YES	45.6	45.6	39.74074074	39.74074074	37.5	3.683333333	25.98888889	23.21111111	2.072222222	0.677777778	14.43888889	0.338888889	1.077777778	2.411111111	68.38333333	38.44444444	28.88888889	51.5	51.5	65.25	65.25	3.01	28.75	18.14	3.73	0.61	16.65	0	0.72	1.33	63.05	4.525	22.5375	29.55	0	0.7625	11.675	0.7625	1.525	3.7625	75.05	9	1
Nest	2011	378	hatch	26	258.0799866	NO	22.9	22.9	34.625	34.625	33.75	0.338888889	11.93888889	11.10555556	9.188888889	2.011111111	12.70555556	0	0.738888889	9.022222222	39.66111111	29.125	19.625	26.4	26.4	33	33	0.61	7.35	6.35	6.02	0.61	19.14	0	0.72	1.22	40.65	0	17.675	17.05	13.15	3.7625	4.6625	0	0.7625	18.775	38.425	9	3
Nest	2011	379	hatch	27	230.0899963	NO	28.6	28.6	50.38461538	50.38461538	61.25	0.338888889	13.04444444	4.822222222	4.422222222	3.405555556	34.26111111	0	5.905555556	0.461111111	26.60555556	22.77777778	11.875	40.2	40.2	64.75	64.75	0	12.35	2.05	6.74	6.02	23.03	0	7.62	0.61	31.65	0.7625	13.9125	8.2875	1.525	0.1375	48.3	0	3.7625	0.275	20.3	2	1
Nest	2011	380	fail	10	484.269989	NO	35.85	35.85	50.85714286	50.85714286	36.25	0.338888889	11.6	9.988888889	4.422222222	0.061111111	11.86111111	4.172222222	0.338888889	3.683333333	61.49444444	30	18	33.3	33.3	50.25	50.25	0.61	14.75	11.85	3.73	0	8.23	0	0.61	3.62	72.55	0	7.6625	7.6625	5.2875	0.1375	16.4	9.3875	0	3.7625	47.675	6	4
Nest	2011	381	hatch	26	285.3699951	YES	28.7	28.7	48.36363636	48.36363636	40	0	3.766666667	1.322222222	0.861111111	2.011111111	19.37777778	0	1.672222222	3.588888889	39.66111111	17.77777778	9.222222222	28.9	28.9	72.25	72.25	0	4.84	1.44	1.33	3.62	23.64	0	3.01	0.33	41.15	0	2.425	1.175	0.275	0	14.05	0	0	7.6625	37.8	5	5
Nest	2011	382	fail	1	282.4899902	YES	33.6	33.6	50.44444444	50.44444444	57.5	0	10.71666667	9.494444444	4.761111111	1.733333333	32.98888889	0	1.672222222	17.77222222	25.55	14.77777778	11.55555556	43.7	43.7	57.5	57.5	0	16.85	10.85	1.33	0	38.25	0	3.01	27.15	21.85	0	3.05	7.8	9.05	3.9	26.4125	0	0	6.05	30.175	7	3
Nest	2011	383	hatch	24	314.3999939	YES	41.55	38.05	38.15789474	37.83333333	32.5	2.35	13.32222222	6.155555556	1.694444444	0.4	21.37777778	0	2.35	2.594444444	67.05	46	20.55555556	37.2	37.2	58.25	58.25	4.23	7.24	4.34	1.83	0.11	7.85	0	4.23	0.94	77.55	0	20.925	8.425	1.525	0.7625	38.2875	0	0	4.6625	53.925	8	2
Nest	2011	384	fail	17	256.0799866	YES	25.15	10.4	78.625	104.75	80	0.4	13.21111111	4.544444444	1.416666667	2.75	35.71666667	0	0.338888889	9.361111111	17.05	26.66666667	15.75	30.9	12.4	65	27.5	0.72	12.65	6.35	0.72	3.12	40.65	0	0.61	1.33	16.85	0	13.9125	2.2875	2.2875	2.2875	29.55	0	0	19.4	17.3	4	4
Nest	2011	385	hatch	23	256.0799866	YES	9.1	9.1	42.5	42.5	18.75	1.672222222	12.93333333	3.766666667	5.416666667	1.016666667	16.87777778	0	0.061111111	24.93333333	25.27222222	22.77777778	7.625	10.5	10.5	24.5	24.5	3.01	14.25	2.55	9.14	0.61	19.25	0	0.11	11.85	34.25	0	11.2875	5.2875	0.7625	1.525	13.9125	0	0	41.2875	14.05	3	2
Nest	2011	386	fail	6	230.0899963	NO	25.35	25.35	68.75	68.75	46.25	0.338888889	6.155555556	7.383333333	6.644444444	0.4	22.26111111	0	0.677777778	6.983333333	27.93888889	15.85714286	7	34.8	34.8	70.25	70.25	0	6.85	11.35	8.23	0.11	16.54	0	0.61	3.84	28.55	0.7625	5.2875	2.425	4.6625	0.7625	29.4125	0	0.7625	10.9125	27.175	3	3
Nest	2011	387	fail	25	230.0899963	NO	22.35	20.75	45.86666667	49.84615385	17.5	0.338888889	12.59444444	3.088888889	6.094444444	0.677777778	26.32777778	1.672222222	1.672222222	2.194444444	40.38333333	19.625	6.857142857	33.6	32	58.75	58.75	0.61	9.03	1.22	1.33	0.61	35.65	0	3.01	0.83	34.05	0	17.05	5.425	12.05	0.7625	14.675	3.7625	0	3.9	48.3	6	3
Nest	2011	388	fail	19	230.0899963	NO	32.25	32.15	51.875	51.875	50	0.061111111	18.71666667	4.327777778	1.077777778	2.35	41.16111111	0	7.35	1.6	13.55	23.66666667	14.27777778	48.9	48.9	66.75	66.75	0.11	19.55	3.95	1.22	1.22	38.55	0	13.12	2.55	12.35	0	17.675	4.8	0.9	3.7625	44.425	0	0.1375	0.4125	15.05	6	3
Nest	2011	389	fail	25	300.3099976	NO	36.05	36.05	52.23076923	52.23076923	32.5	8.622222222	5.477777778	6.305555556	4.022222222	1.672222222	31.82222222	1.672222222	4.911111111	1.694444444	63.10555556	39.5	21	41.9	41.9	50	50	15.52	0.83	7.73	3.62	0	41.04	3.01	0.61	1.83	58.55	0	11.2875	4.525	4.525	3.7625	20.3	0	10.2875	1.525	68.8	6	3
Nest	2011	390	hatch	26	277.9899902	NO	23.75	23.75	45.8	45.8	23.75	0.061111111	15.60555556	10.43888889	1.416666667	0.061111111	32.43333333	0	0.461111111	2.811111111	27.38333333	20.1875	14.1875	26.6	26.6	31.5	31.5	0.11	11.35	14.45	1.22	0.11	20.74	0	0.11	0.83	26.15	0	20.925	5.425	1.6625	0	47.05	0	0.9	5.2875	28.925	6	3
Nest	2011	391	fail	9	446.8299866	YES	17.7	17.7	44.5	44.5	38.75	1.733333333	25.43333333	6.244444444	7.627777778	14.86666667	32.03333333	0	1.733333333	12.97777778	39.05	64.88888889	27.88888889	21.7	21.7	34.25	34.25	0.11	23.14	3.73	13.12	20.63	32.64	0	3.12	15.74	46.15	3.7625	28.3	9.3875	0.7625	7.6625	31.275	0	0	9.525	30.175	9	2
Nest	2011	392	hatch	23	255.1399994	NO	17.5	8.85	30.11111111	22.4	21.25	0	6.155555556	4.822222222	2.35	0.522222222	31.54444444	0	0	7.261111111	24.27222222	15	9.555555556	23	5.7	43.25	0	0	4.34	4.34	0.61	0.94	34.25	0	0	8.84	19.55	0	8.425	5.425	4.525	0	28.1625	0	0	5.2875	30.175	5	3
Nest	2011	393	fail	15	230.0899963	NO	35.3	24.25	41.35	55.81818182	36.25	0.338888889	14.21111111	9.883333333	4.7	0.338888889	33.98333333	0	1.794444444	5.694444444	38.77222222	33.85714286	30.57142857	45.3	38.7	89.25	89.25	0	3.84	1.55	1.22	0	38.14	0	0.22	6.63	31.65	0.7625	27.175	20.3	9.05	0.7625	28.7875	0	3.7625	4.525	47.675	8	6
Nest	2011	394	fail	9	381.519989	YES	44.6	44.6	39.1	39.1	36.25	2.011111111	18.21111111	14.71111111	3.805555556	2.011111111	23.15	0	0.338888889	5.25	55.66111111	30.875	18.5	51.4	51.4	58	58	3.01	21.04	18.14	6.13	3.62	25.54	0	0.61	8.84	50.15	0.7625	14.675	10.425	0.9	0	20.1625	0	0	0.7625	62.55	9	3
Nest	2011	395	fail	13	508.9200134	YES	23.4	23.4	31.82352941	31.82352941	28.75	1.672222222	11.05	16.93888889	2.75	0	22.38333333	0	0	2.094444444	48.93888889	28.66666667	17.22222222	23	23	34.5	34.5	0	7.85	16.35	0.72	0	19.55	0	0	2.44	43.05	3.7625	15.05	17.675	5.2875	0	25.925	0	0	1.6625	56.3	9	4
Nest	2011	396	hatch	26	447.269989	YES	15.7	15.7	40.16666667	40.16666667	20	0.338888889	14.16111111	4.816666667	7.427777778	5.844444444	18.55	0	0	1.2	41.55	16.66666667	10.66666667	28.9	28.9	54.25	54.25	0.61	9.25	8.34	4.23	0	9.75	0	0	1.33	50.65	0	20.3	0.4125	11.425	13.15	29.55	0	0	1.0375	30.175	1	0
Nest	2011	397	hatch	20	282.4899902	YES	24.35	24.35	32.7826087	32.7826087	37.5	0.061111111	20.98888889	15.43333333	1.538888889	2.011111111	31.43333333	0	4.172222222	5.1	18.55	37.25	21.125	32.9	32.9	42.25	42.25	0	7.24	9.14	1.44	3.62	38.55	0	7.51	4.95	17.15	0.1375	38.175	23.3	1.6625	0	22.5375	0	0	5.2875	20.3	5	2
Nest	2011	398	fail	6	495.6900024	NO	27.55	15	30.09090909	19.44444444	27.5	0	20.98888889	16.98888889	3.027777778	0.4	32.16111111	1.672222222	0.738888889	9.927777778	32.16111111	34.55555556	25.88888889	27.8	6.7	52.75	0	0	21.04	16.74	1.22	0.72	29.25	0	0.61	11.13	24.25	0	20.925	17.3	5.2875	0	35.8	3.7625	0.9	8.425	42.05	8	5
Nest	2011	399	fail	14	291.4899902	NO	25.05	25.05	44.53846154	44.53846154	35	0	10.32777778	8.544444444	4.972222222	0.061111111	27.38333333	0	2.011111111	9.544444444	34.82777778	25.25	18.125	24.3	24.3	53.25	53.25	0	11.85	6.24	8.34	0	26.65	0	3.01	15.74	31.65	0	8.425	11.425	0.7625	0.1375	28.3	0	0.7625	1.8	38.8	9	6
Nest	2011	400	fail	11	447.269989	YES	35.05	35.05	48.94444444	51.05882353	45	0	23.82777778	13.76111111	5.755555556	2.35	18.32222222	0	3.344444444	4.083333333	49.49444444	33.14285714	25.14285714	51.1	51.1	49.5	49.5	0	24.25	11.13	6.63	1.22	29.25	0	3.01	6.74	44.05	0	23.3	17.05	4.6625	3.7625	4.6625	0	3.7625	0.7625	56.3	7	1
Nest	2011	401	fail	10	319.9700012	YES	32.5	17.15	55.14285714	61.28571429	45	0.338888889	10.26666667	3.211111111	3.427777778	0.461111111	36.82222222	0	1.672222222	6.094444444	23.82777778	20.88888889	14	52.8	26.2	73	46.5	0.61	12.35	2.55	1.83	0.72	40.65	0	3.01	4.84	31.65	0	7.6625	4.0375	5.425	0.1375	32.0375	0	0	7.6625	14.05	3	2
Nest	2011	402	fail	4	314.3999939	YES	28.8	28.8	32.30434783	32.30434783	40	0	9.1	4.755555556	4.083333333	4.633333333	55.87777778	0	0.122222222	4.266666667	13.99444444	22.88888889	11	28.8	28.8	54.5	54.5	0	12.65	8.23	6.63	7.62	60.04	0	0.22	3.34	21.85	0	4.6625	0.4125	0.9	0.9	50.675	0	0	5.425	4.175	7	3
Nest	2011	403	fail	15	338.4899902	YES	27.6	27.6	54.54545455	54.54545455	50	0.677777778	10.49444444	4.883333333	4.85	2.011111111	34.38333333	0	6.583333333	26.16875	30.60555556	28.44444444	26.44444444	30.9	30.9	48.5	48.5	0.61	9.75	4.45	8.12	0.61	35.65	0	11.13	16.24	19.55	0.7625	11.425	5.425	0.7625	3.7625	32.8	0	0.9	42.71666667	44.425	4	4
Nest	2011	404	fail	21	363.4899902	YES	23.2	23.2	42.07142857	42.07142857	40	9.727777778	19.65555556	3.15	9.527777778	2.35	22.15555556	0	2.011111111	4.144444444	62.82777778	31.33333333	13.75	22.4	22.4	33.75	33.75	17.51	11.74	4.34	9.03	0.61	11.74	0	3.01	4.34	62.55	0	29.55	1.6625	10.15	4.525	35.175	0	0.7625	3.9	63.175	7	4
Nest	2011	405	hatch	20	523.7999878	NO	36.85	36.15	38.11538462	38.4	43.75	17.93333333	8.361111111	2.033333333	7.35	2.688888889	14.71666667	4.172222222	4.022222222	24.93333333	41.16111111	60.33333333	31.22222222	46.3	46.3	59.5	59.5	23.14	9.03	1.83	13.23	3.62	14.75	7.51	0.61	33.75	38.55	11.425	7.525	2.2875	0	1.525	14.675	0	8.2875	13.9125	44.425	9	2
Nest	2011	406	fail	10	534.960022	YES	27.7	27.7	70.4	70.4	78.75	2.411111111	9.1	7.105555556	1.355555556	1.672222222	27.66111111	0.338888889	6.183333333	4.294444444	52.27222222	55.85714286	17.14285714	41.5	41.5	39.75	39.75	3.73	6.74	7.95	1.22	0	35.65	0.61	0.61	7.51	53.55	0.7625	12.05	6.05	1.525	3.7625	17.675	0	13.15	0.275	50.675	5	4
Nest	2011	407	hatch	20	447.269989	YES	35.9	35.9	60.71428571	60.71428571	55	4.172222222	27.26111111	9.1	1.016666667	2.35	28.64444444	0	6.75	5.588888889	52.27222222	46.57142857	35.42857143	43.4	43.4	67.25	67.25	7.51	16.54	9.64	1.22	4.23	39.05	0	6.13	9.34	53.05	0	40.6625	8.425	0.7625	0	15.6375	0	7.525	0.9	51.3	5	2
Nest	2011	408	fail	1	398.9899902	YES	14.3	14.3	23.83333333	23.83333333	36.25	1.733333333	14.03888889	8.594444444	2.011111111	2.011111111	14.15	0	0.338888889	4.083333333	37.32777778	28.5	26.6	23.1	23.1	46.75	46.75	3.01	4.23	1.33	0	0	14.34	0	0.61	4.23	48.55	0.1375	26.3	17.675	4.525	4.525	13.9125	0	0	3.9	23.3	5	3
Nest	2011	409	fail	8	447.269989	YES	34.4	34.4	35.73333333	35.73333333	36.25	0.338888889	23.99444444	24.10555556	5.588888889	2.011111111	21.32777778	0	3.744444444	6.705555556	43.93888889	39.75	16.75	37.1	37.1	54.25	54.25	0.61	29.05	22.15	1.94	0.61	24.25	0	3.12	4.45	43.55	0	17.675	26.55	10.15	3.7625	17.675	0	4.525	9.525	44.425	7	3
Nest	2011	410	fail	4	447.269989	YES	25.15	25.15	43	43	21.25	0.061111111	21.32777778	7.55	2.688888889	1.733333333	15.71111111	0	6.244444444	0.8	42.60555556	29.38888889	20.88888889	35.3	35.3	38.5	38.5	0	26.65	6.85	1.22	3.12	17.15	0	3.62	0.22	48.05	0.1375	14.675	8.425	4.525	0	13.9125	0	9.525	1.525	35.8	8	4
Nest	2011	411	fail	17	447.269989	YES	18.35	17.1	36.77777778	37	36.25	0	16.32777778	7.661111111	7.916666667	0	31.05	1.672222222	5.905555556	5.755555556	44.49444444	29.33333333	19.44444444	22.9	22.7	37	37	0	22.15	8.95	11.13	0	25.35	3.01	7.62	3.73	44.05	0	9.05	6.05	3.9	0	38.175	0	3.7625	8.2875	45.05	3	2
Nest	2011	412	hatch	16	523.6699829	NO	41.15	37.45	48.39393939	47.25	56.25	6.244444444	18.71666667	12.82777778	0.8	1.672222222	34.66111111	0	5.188888889	6.922222222	43.93888889	56.55555556	23.66666667	51.3	51.3	56	56	10.52	21.65	11.85	1.33	0	36.15	0	8.12	1.22	48.05	0.9	15.05	14.05	0.1375	3.7625	32.8	0	1.525	14.05	38.8	9	1
Nest	2011	413	fail	4	420.3500061	YES	8.8	7.9	31.4	45	35	0.677777778	9.1	11.6	4.083333333	0.738888889	30.31666667	0	1.794444444	7.6	47.60555556	25.85714286	17.85714286	16.8	15.8	39.5	39.5	0.61	9.64	13.64	0.72	0.72	36.04	0	0.22	2.55	40.65	0.7625	8.425	9.05	8.2875	0.7625	23.1625	0	3.7625	13.9125	56.3	2	2
Nest	2011	414	hatch	23	420.3500061	YES	24.4	24.4	37.06666667	37.06666667	22.5	0.738888889	26.1	14.42222222	8.405555556	5.966666667	31.37777778	0	6.183333333	3.805555556	56.49444444	41.125	19.75	30.6	30.6	58.75	58.75	0.72	38.14	25.02	0	3.12	30.74	0	8.12	3.73	58.55	0.7625	11.05	1.175	18.9125	9.525	32.175	0	3.7625	3.9	53.925	7	4
Nest	2011	415	hatch	1	516.2299805	NO	70.3	38.05	53.78	82.6	93.75	6.244444444	15.20555556	11.31111111	2.472222222	14.7	25.65	0	3.683333333	5.905555556	53.43888889	60.25	27.625	80.4	50.8	94	65	0.11	11.74	4.84	3.73	1.33	32.64	0	0.61	3.12	50.65	13.9125	19.5375	19.4	0.9	31.4125	16.9125	0	7.525	9.3875	56.925	9	2
Nest	2011	416	hatch	27	291.4899902	NO	16.4	11.9	32.46666667	40.44444444	46.25	0	12.93333333	3.211111111	12.47777778	0.4	22.21666667	0	0	9.483333333	45.38333333	17.25	11.5	21.4	19.2	40.75	40.75	0	14.14	3.84	18.73	0.72	11.85	0	0	12.84	50.65	0	11.425	2.425	4.6625	0	35.175	0	0	5.2875	38.8	7	5
Nest	2011	417	hatch	25	291.4899902	NO	18.65	18.65	41.08333333	41.08333333	36.25	0.061111111	4.761111111	4.544444444	0.738888889	3.683333333	43.43333333	0	1.733333333	12.15	20.43888889	17.83333333	9.714285714	23.5	23.5	48	48	0	4.23	6.74	0.61	6.63	50.15	0	3.12	15.63	12.65	0.1375	5.425	1.8	0.9	0	35.0375	0	0	7.8	30.175	5	4
Nest	2011	418	fail	16	398.9899902	YES	23.55	23.55	43.45454545	43.45454545	45	10.01666667	9.1	11.53888889	4.022222222	1.672222222	31.59444444	0.338888889	3.027777778	10.97222222	41.71666667	44.625	20.125	35.3	35.3	64	64	3.01	9.75	7.24	6.63	0	43.14	0	3.62	6.63	29.55	18.775	8.2875	16.9125	0.7625	3.7625	17.1625	0.7625	2.2875	16.4	56.925	2	1
Nest	2011	419	fail	21	267.7099915	NO	35.25	35.25	55.4375	55.4375	45	0	15.77222222	5.711111111	4.144444444	2.072222222	19.54444444	0	1.733333333	9.588888889	40.60555556	26.77777778	12.11111111	44.4	44.4	59	59	0	19.25	9.45	6.74	3.62	21.04	0	0	3.73	38.05	0	11.425	1.0375	0.9	0.1375	17.675	0	3.9	16.9125	43.8	7	5
Nest	2011	420	fail	12	267.7099915	NO	24.4	20.55	45.75	47	37.5	1.733333333	14.37777778	10.88333333	0.122222222	2.011111111	4.422222222	0	1.733333333	4.022222222	55.93888889	29.71428571	29.71428571	34.3	34.3	40.25	40.25	3.12	18.64	14.75	0.22	3.62	7.24	0	0.11	4.23	50.65	0	9.05	6.05	0	0	0.9	0	3.7625	3.7625	62.55	6	6
Nest	2011	421	hatch	20	363.4899902	YES	17.2	16.8	38	43.66666667	42.5	0.338888889	20.98888889	19.37777778	0.738888889	2.072222222	16.81666667	0	6.305555556	6.644444444	58.71666667	36.66666667	24.33333333	29.2	28.7	39.25	38	0.61	23.64	18.64	0.61	3.12	26.54	0	3.73	3.73	50.65	0	17.675	20.3	0.9	0.7625	4.6625	0	9.525	10.2875	68.8	4	4
Nest	2011	422	fail	9	329.4400024	YES	33.25	33.25	39.53846154	39.53846154	40	0.338888889	6.494444444	3.272222222	0.305555556	2.411111111	31.43333333	0.338888889	0.738888889	15.54444444	17.21666667	21.33333333	10.22222222	42.2	42.2	65.25	65.25	0.61	7.35	4.95	0.33	4.23	38.05	0.61	1.22	11.74	19.25	0	5.425	1.175	0.275	0.1375	23.1625	0	0.1375	20.3	14.675	5	4
Nest	2012	423	hatch	23	294.6600037	YES	14.25	14.25	38.625	38.625	36.25	2.011111111	8.872222222	6.094444444	4.083333333	0.8	32.87777778	1.672222222	2.35	1.938888889	44.49444444	16.55555556	19.25	16.2	16.2	37	37	3.01	4.23	1.83	3.62	0.83	41.04	3.01	3.62	1.55	29.55	0.7625	14.675	11.425	4.6625	0.7625	22.675	0	0.7625	2.425	63.175	4	4
Nest	2012	424	hatch	19	381.519989	YES	21.75	21.75	53.375	53.375	45	1.672222222	5.988888889	8.438888889	2.688888889	0.677777778	10.26666667	0.338888889	0	10.58888889	34.93888889	24.11111111	17.66666667	34.5	34.5	60.75	60.75	3.01	8.34	6.85	4.84	1.22	11.74	0	0	17.73	46.15	0	3.05	10.425	0	0	8.425	0.7625	0	1.6625	20.925	3	3
Nest	2012	425	fail	16	289.3800049	YES	21.1	10.35	42.1	65.5	12.5	0	24.38333333	11.77222222	5.816666667	1.794444444	16.87777778	0.061111111	2.011111111	13.19444444	27.55	26.33333333	17.55555556	29.6	16.8	48.25	41	0	34.25	16.35	6.63	3.01	19.14	0	3.62	16.13	28.55	0	12.05	6.05	4.8	0.275	14.05	0.1375	0	9.525	26.3	7	4
Nest	2012	426	hatch	16	285.3699951	YES	16.65	16.65	32.81818182	32.81818182	27.5	0.4	12.21666667	13.27222222	0.338888889	0.338888889	27.09444444	0	4.85	8.027777778	45.66111111	27.85714286	26.28571429	27.8	27.8	54.75	54.75	0.72	7.85	16.65	0.61	0.61	25.74	0	8.12	13.12	36.65	0	17.675	9.05	0	0	28.7875	0	0.7625	1.6625	56.925	5	2
Nest	2012	427	fail	14	363.4899902	YES	12.1	12.1	44.57142857	44.57142857	17.5	0	18.55	20.88333333	3.088888889	0	22.38333333	0	3.683333333	9.822222222	45.10555556	22.66666667	20.22222222	18.7	18.7	39	39	0	21.65	21.35	1.83	0	21.65	0	3.62	4.34	53.05	0	14.675	20.3	4.6625	0	23.3	0	3.7625	16.675	35.175	2	2
Nest	2012	428	hatch	28	363.4899902	YES	35.2	34.85	46.09090909	46.52380952	30	0.338888889	6.155555556	2.594444444	5.25	2.011111111	29.27222222	0	7.35	10.2	32.32777778	27.375	6.875	46.8	46.8	70.25	70.25	0	6.74	1.44	1.83	3.01	29.05	0	12.51	18.14	31.65	0.7625	5.425	4.0375	9.525	0.7625	29.55	0	0.9	0.275	33.175	6	4
Nest	2012	429	fail	24	381.519989	YES	37.9	37.9	51.52941176	51.52941176	31.25	0	18.71666667	5.038888889	5.694444444	0.338888889	23.76666667	0	5.844444444	1.755555556	34.27222222	24.83333333	15	36.8	36.8	57.5	57.5	0	17.15	4.84	4.23	0.61	11.74	0	3.01	1.83	40.65	0	20.675	5.2875	7.525	0	38.8	0	9.3875	1.6625	26.3	8	4
Nest	2012	430	hatch	19	294.6600037	YES	32.5	32.5	68.92307692	68.92307692	45	1.016666667	25.32777778	14.55	7.705555556	6.522222222	16.87777778	0	2.011111111	1.733333333	48.27222222	43.88888889	26.77777778	33.5	33.5	42	42	0.61	24.55	9.95	7.24	10.52	20.74	0	3.01	3.12	31.85	1.525	26.3	20.3	8.2875	1.525	12.05	0	0.7625	0	68.8	5	4
Nest	2012	431	fail	14	350.3500061	YES	20.5	5	27.33333333	47	33.75	0.338888889	21.15555556	8.933333333	2.75	1.733333333	30.71666667	0	7.916666667	3.427777778	34.27222222	44.625	22.25	24.3	10	32.75	25	0	24.55	5.45	4.84	0	26.65	0	3.01	1.33	26.15	0.7625	16.9125	13.2875	0.1375	3.9	35.8	0	14.05	6.05	44.425	9	6
Nest	2012	432	fail	13	303.9400024	YES	11.55	9.9	30.375	35.83333333	21.25	0	10.60555556	4.883333333	12.02777778	0	21.6	0	0	4.083333333	46.99444444	22	12.77777778	12.8	12.8	26.75	26.75	0	14.25	4.95	18.03	0	11.24	0	0	6.02	63.05	0	6.05	4.8	4.525	0	34.55	0	0	1.6625	26.925	5	4
Nest	2012	433	fail	9	303.9400024	YES	30.25	8.65	51.73333333	64	17.5	0.338888889	11.66111111	7.105555556	4.144444444	1.077777778	24.54444444	0	2.35	10.92777778	39.55	27.22222222	15.77777778	42	16.2	70.25	40.5	0.61	12.15	2.05	4.34	1.33	21.15	0	3.62	1.44	48.05	0	11.05	13.425	3.9	0.7625	28.7875	0	0.7625	22.7875	28.925	6	3
Nest	2012	434	fail	13	388.7099915	YES	19.6	17.05	32.09090909	33.22222222	10	0	10.32777778	9.7375	0.522222222	0.4	14.03888889	0	2.011111111	7.688888889	50.38333333	23.44444444	14.11111111	24.4	21	43.5	43.5	0	11.85	8.95	0.83	0.11	22.15	0	3.62	13.23	30.65	0	8.425	11.05	0.1375	0.7625	3.9	0	0	0.7625	75.05	6	4
Nest	2012	435	hatch	25	508.9200134	YES	38.2	38.2	42.10714286	42.10714286	46.25	0.122222222	14.65555556	10.03888889	6.583333333	1.672222222	14.54444444	0	0.583333333	16.31111111	52.82222222	34.11111111	24.33333333	46.9	46.9	58	58	0	7.24	4.23	8.23	3.01	12.65	0	0.72	18.23	50.04	0.275	23.925	17.3	4.525	0	16.9125	0	0.4125	13.9125	56.3	9	4
Nest	2012	436	hatch	23	521.3200073	YES	36.4	0	20.63888889	0	8.75	0.122222222	12.70555556	7.766666667	9.977777778	9.527777778	31.20555556	0	3.744444444	2.75	38.21666667	36.77777778	18.66666667	36.2	0	50.5	0	0.11	4.23	9.64	13.73	9.64	28.03	0	3.62	4.23	40.15	0.1375	23.3	5.425	5.2875	9.3875	35.175	0	3.9	0.9	35.8	9	1
Nest	2012	437	fail	21	398.9899902	YES	28.8	27.55	52.53846154	53.83333333	41.25	11.12222222	23.26111111	2.533333333	14.36111111	4.572222222	13.87222222	0	2.072222222	2.75	45.66111111	44	16.75	38.6	38.6	67.5	67.5	20.02	25.63	0.72	25.13	7.62	4.23	0	3.62	3.62	58.55	0	20.3	4.8	0.9	0.7625	25.925	0	0.1375	1.6625	29.55	6	3
Nest	2012	438	fail	14	303.9400024	YES	31.55	31.55	45.72222222	45.72222222	8.75	0.061111111	7.766666667	3.927777778	6.644444444	1.077777778	33.49444444	0	0.4	3.744444444	41.43888889	22.22222222	10.66666667	31	31	43.5	43.5	0.11	6.74	3.34	0.72	0.72	50.65	0	0	3.62	24.55	0	9.05	4.6625	14.05	1.525	12.05	0	0.9	3.9	62.55	7	5
Nest	2012	439	fail	2	467.7999878	NO	34.8	0	170.5	0	50	0.338888889	14.48888889	5.711111111	2.75	4.022222222	27.37222222	0	6.183333333	2.194444444	52.10555556	26.66666667	16.77777778	46.9	0	18.75	0	0.61	12.35	9.45	1.33	6.02	11.74	0	7.51	0.22	60.65	0	17.1625	1.0375	4.525	1.525	46.9125	0	4.525	4.6625	41.425	2	0
Nest	2012	440	fail	16	294.6600037	YES	29.6	25.6	40.05555556	41.46666667	13.75	0.677777778	9.716666667	10.60555556	2.533333333	1.016666667	40.10555556	0	2.011111111	9.211111111	35.88333333	21.44444444	14.22222222	34.2	30.4	49	49	0.61	10.25	12.35	3.84	0.61	53.05	0	3.01	7.85	24.05	0.7625	9.05	8.425	0.9	1.525	23.925	0	0.7625	10.9125	50.675	10	5
Nest	2012	441	hatch	19	285.3699951	YES	23.15	9.75	42.6	34.42857143	23.75	14.23888889	5.377777778	1.477777778	0.461111111	10.80555556	22.66111111	0	1.733333333	9.7	28.99444444	19.75	13.3125	29.1	8.6	58	10.5	17.51	5.45	1.94	0.83	0.72	31.15	0	0	3.73	26.65	10.15	5.2875	0.9	0	23.4125	12.05	0	3.9	17.1625	31.925	3	3
Nest	2012	442	hatch	24	285.3699951	YES	22.15	22.15	15	15	20	0	13.55	14.60555556	2.194444444	0.061111111	35.43888889	0	0.338888889	15.69444444	34.66111111	19.11111111	14.55555556	17.6	17.6	40.75	40.75	0	10.25	19.55	3.12	0.11	28.75	0	0.61	20.13	45.65	0	17.675	8.425	1.0375	0	43.8	0	0	10.15	20.925	6	4
Nest	2012	443	fail	9	294.6600037	YES	21.3	19.7	65.75	68	30	0	12.10555556	4.883333333	2.194444444	0.183333333	39.82777778	0	1.672222222	12.93333333	16.05	15.88888889	15.44444444	27.8	27.8	45.75	45.75	0	12.65	4.95	0.83	0.11	38.05	0	0	16.54	17.15	0	11.425	4.8	3.9	0.275	42.05	0	3.7625	8.425	14.675	4	2
Nest	2012	444	hatch	27	527.9000244	YES	27.7	27.7	41.61904762	41.61904762	20	0	13.71666667	11.05	6.522222222	0.122222222	22.43333333	0	0.338888889	2.688888889	41.16111111	47.66666667	18.44444444	26	26	47.75	47.75	0	12.65	12.65	8.73	0	24.14	0	0.61	1.22	43.05	0	15.05	9.05	3.7625	0.275	20.3	0	0	4.525	38.8	8	5
Nest	2012	445	hatch	25	534.960022	YES	35.25	27.05	46	39.25	48.75	0	3.488888889	11.6	4.633333333	2.072222222	20.98888889	0	0	14.86666667	46.71666667	15.66666667	13.11111111	51.3	34.9	69	28	0	1.94	7.24	0.72	3.73	12.15	0	0	15.63	38.55	0	5.425	17.05	9.525	0	32.0375	0	0	13.9125	56.925	5	2
Nest	2012	446	hatch	12	560.9799805	NO	42.75	42.75	56.68421053	56.68421053	42.5	4.572222222	14.37777778	4.761111111	7.638888889	4.172222222	31.43333333	0	5.694444444	12.42777778	25.27222222	37.88888889	19.66666667	48.2	48.2	62.75	62.75	0.11	16.54	7.24	3.12	0	21.04	0	3.62	6.13	29.25	10.15	11.675	1.6625	13.2875	9.3875	44.425	0	8.2875	20.3	20.3	5	4
Nest	2012	447	hatch	25	303.1000061	NO	12.7	12.7	32.85714286	32.85714286	20	0.338888889	9.161111111	4.266666667	6.244444444	2.133333333	18.93888889	0.338888889	2.75	2.072222222	47.10555556	28.44444444	18	20.5	20.5	50.75	50.75	0	9.75	4.45	3.62	0.72	12.35	0.61	3.73	3.62	48.55	0.7625	8.425	4.0375	9.525	3.9	27.175	0	1.525	0.1375	45.3	3	3
Nest	2012	448	hatch	10	294.6600037	YES	21.05	20.5	36.61538462	39.41666667	2.5	0.338888889	9.1	2.933333333	4.361111111	0.122222222	39.53888889	0.338888889	0.338888889	1.077777778	37.88333333	27.33333333	13.625	22.9	22.9	50.25	50.25	0.61	9.64	1.44	1.83	0.11	40.54	0.61	0.61	0.72	41.65	0	8.425	4.8	7.525	0.1375	38.2875	0	0	1.525	33.175	4	4
Nest	2012	449	fail	14	508.9200134	YES	53.85	53.85	43.52	43.52	31.25	2.011111111	8.105555556	1.938888889	5.927777778	0.4	39.48888889	0	2.2625	9.483333333	31.49444444	28.5	13.44444444	54.5	54.5	59.25	59.25	3.01	9.75	1.55	8.73	0.61	40.54	0	0.7625	15.74	35.65	0.7625	6.05	2.425	2.425	0.1375	38.175	0	3.7625	1.6625	26.3	9	2
Nest	2012	450	hatch	20	508.9200134	YES	15.55	15.55	34.375	34.375	15	1.672222222	14.99444444	11.66111111	1.077777778	0.4	30.1	0	0.738888889	5.438888889	26.77222222	18.66666667	16.33333333	30.9	30.9	65.5	65.5	3.01	17.35	14.25	1.22	0.11	23.64	0	1.22	7.85	38.55	0	12.05	8.425	0.9	0.7625	38.175	0	0.1375	2.425	12.05	2	1
Nest	2012	451	fail	11	291.4899902	NO	34.75	28.25	48.47368421	47.14285714	56.25	0.338888889	18.48888889	8.655555556	10.41666667	4.083333333	33.98333333	0	8.683333333	2.872222222	38.49444444	38.375	24.375	48.8	48.8	76.5	76.5	0.61	19.14	8.34	10.63	3.73	35.54	0	12.62	3.34	31.15	0	17.675	9.05	10.15	4.525	32.0375	0	3.7625	2.2875	47.675	6	4
Nest	2012	452	fail	22	447.269989	YES	50.85	50.85	57.43478261	57.43478261	35	0	15.49444444	3.272222222	2.688888889	1.672222222	39.82777778	0	1.672222222	13.93333333	32.93888889	35.66666667	10	60.1	60.1	61.5	61.5	0	6.85	3.95	3.62	0	41.15	0	0	8.84	35.65	0	26.3	2.425	1.525	3.7625	38.175	0	3.7625	20.3	29.55	7	1
Nest	2012	453	fail	11	328.0899963	NO	28.35	28.35	55.06666667	55.06666667	3.75	0.677777778	22.55	11.05	4.911111111	0	18.48333333	0	7.288888889	4.083333333	49.21666667	47.22222222	17.44444444	37.6	37.6	58	58	0.61	19.55	7.85	1.33	0	22.75	0	0.61	3.73	43.55	0.7625	26.3	15.05	9.3875	0	13.15	0	15.6375	4.525	56.3	6	2
Nest	2012	454	fail	13	388.7099915	YES	23.2	23.2	29.09090909	29.09090909	12.5	0.4	11.43333333	3.927777778	5.355555556	5.138888889	50.38333333	0	4.172222222	9.272222222	17.38333333	16.22222222	11	31.8	31.8	26.75	26.75	0.61	16.24	3.34	6.63	3.23	40.65	0	7.51	4.95	19.25	0.1375	5.425	4.6625	3.7625	7.525	62.55	0	0	14.675	15.05	7	4
Nest	2012	455	fail	21	534.960022	YES	25.45	25.45	49	49	31.25	0	17.49444444	14.71666667	6.705555556	0.338888889	29.87222222	0	0.4	4.972222222	26.49444444	15.44444444	11.66666667	30.1	30.1	47.25	47.25	0	17.35	22.15	3.84	0	50.04	0	0.11	8.73	24.05	0	17.675	5.425	10.2875	0.7625	4.6625	0	0.7625	0.275	29.55	8	5
Nest	2012	456	fail	2	292.2000122	YES	33.8	33.8	51.88235294	51.88235294	20	0	10.32777778	5.938888889	7.977777778	3.344444444	36.82222222	0	0.4	1.2	34.55	13	7.888888889	38.2	38.2	48.25	48.25	0	11.85	6.35	10.63	0	37.64	0	0.72	0.72	43.55	0	8.425	5.425	4.6625	7.525	35.8	0	0	1.8	23.3	7	3
Nest	2012	457	hatch	26	285.3699951	YES	19.3	8.65	44.88888889	42.28571429	13.75	0.061111111	14.16111111	6.494444444	7.044444444	0.122222222	11.87777778	0	0.061111111	7.35	36.43888889	16.11111111	6	38.6	17.3	76.75	23.5	0.11	14.25	7.35	11.24	0	7.24	0	0	13.23	53.55	0	14.05	5.425	1.8	0.275	17.675	0	0.1375	0	15.05	2	1
Nest	2012	458	fail	27	508.9200134	YES	45.35	45.35	58	58	61.25	5.866666667	11.2	5.694444444	5.188888889	0.338888889	15.20555556	0	3.805555556	20.08333333	46.99444444	52.77777778	29.5	58.1	58.1	73	73	1.22	9.64	4.23	8.12	0.61	6.74	0	0.22	25.02	44.05	11.675	13.15	7.525	1.525	0	25.7875	0	8.2875	13.9125	50.675	6	3
Nest	2012	459	fail	20	285.3699951	YES	39.85	39.85	45.5	45.5	28.75	0	8.377777778	3.211111111	2.811111111	1.077777778	38.77222222	0	0.38125	13.6	24.10555556	17.33333333	10.77777778	42.3	42.3	43.5	43.5	0	11.24	4.34	3.73	1.33	31.15	0	0.7625	19.675	26.65	0	4.8	1.8	1.6625	0.7625	48.3	0	0	7.525	20.925	10	2
Nest	2012	460	fail	27	527.9000244	YES	19.55	19.55	44.81818182	44.81818182	51.25	1.733333333	18.21111111	10.32777778	2.133333333	2.472222222	18.42222222	0	8.622222222	14.57777778	47.60555556	25.33333333	18.22222222	33.3	33.3	60.5	60.5	3.12	11.74	4.45	0.83	3.23	15.13	0	12.51	13.12	50.65	0	26.3	17.675	3.7625	1.525	22.5375	0	3.7625	16.4	43.8	3	2
Nest	2012	461	fail	27	291.4899902	NO	22.7	21.35	35.92857143	39.63636364	7.5	0	16.21666667	14.71666667	4.483333333	4.361111111	12.48888889	0	2.35	3.405555556	57.55	23.42857143	20.42857143	19.6	19.6	45.5	45.5	0	19.55	12.35	1.33	3.62	18.75	0	3.62	6.02	53.05	0	12.05	17.675	8.425	5.2875	4.6625	0	0.7625	0.1375	63.175	8	6
Nest	2012	462	hatch	26	502.4100037	NO	43.35	43.35	54.94736842	54.94736842	42.5	4.172222222	14.03888889	11.6	1.733333333	0.738888889	18.43888889	0	18.97777778	15.76111111	30.32777778	34.6	21.5	44.7	44.7	66.5	66.5	0	14.14	11.24	3.12	0.61	21.15	0	15.52	21.13	33.55	9.3875	13.9125	12.05	0	0.9	15.05	0	23.3	9.05	26.3	8	5
Nest	2012	463	hatch	27	398.9899902	YES	24.3	12.75	17.75	19.23076923	25	0	7.827777778	3.272222222	2.472222222	2.011111111	19.37777778	0	1.016666667	9.588888889	34.38333333	17.11111111	14.44444444	28.2	21.2	43.5	38.5	0	9.75	4.45	0.83	0	8.84	0	0	10.63	57.55	0	5.425	1.8	4.525	4.525	32.55	0	2.2875	8.2875	5.425	11	4
Nest	2012	464	hatch	26	495.6900024	NO	16.9	16.9	39	39	8.75	2.011111111	9.822222222	4.605555556	0.122222222	3.344444444	21.98333333	4.172222222	0.738888889	14.63888889	25.27222222	15.11111111	16.55555556	24.7	24.7	59.5	59.5	0	16.35	6.85	0.22	3.01	21.04	7.51	0.61	1.33	26.65	4.525	1.6625	1.8	0	3.7625	23.1625	0	0.9	31.275	23.55	3	3
Nest	2012	465	fail	5	314.3999939	YES	27.85	27	31.95	31.95	42.5	0	13.10555556	2.994444444	7.516666667	1.016666667	31.43333333	0	0	2.094444444	30.60555556	16	8.777777778	35.4	35.3	69	69	0	12.35	2.05	10.52	0.61	33.55	0	0	2.44	24.05	0	14.05	4.175	3.7625	1.525	28.7875	0	0	1.6625	38.8	6	6
Nest	2012	466	fail	12	267.7099915	NO	30.35	30.35	48.84615385	48.84615385	56.25	0.061111111	10.26666667	4.483333333	6.583333333	0	37.1	0.338888889	0.338888889	9.483333333	31.54444444	27.5	9.5	45.7	45.7	73.5	73.5	0.11	7.85	4.45	8.12	0	62.55	0	0.61	8.84	16.24	0	13.2875	4.525	4.6625	0	5.2875	0.7625	0	10.2875	50.675	7	3
Nest	2012	467	hatch	26	534.960022	YES	23.4	23.4	44.82352941	44.82352941	18.75	0.061111111	19.88333333	10.05	12.36666667	2.411111111	34.66111111	0	8.961111111	3.027777778	38.38333333	45.88888889	29.22222222	32.4	32.4	53	53	0.11	14.75	11.35	11.74	3.62	31.85	0	13.12	1.22	34.05	0	26.3	8.425	13.15	0.9	38.175	0	3.7625	5.2875	43.8	5	2
Nest	2012	468	hatch	28	527.9000244	YES	27.65	27.65	42.1	42.1	13.75	0	13.55	10.32777778	5.694444444	2.072222222	16.37222222	0	2.011111111	9.083333333	50.66111111	25.66666667	14.66666667	36.2	36.2	46.75	46.75	0	17.15	8.95	9.64	0.61	16.24	0	3.62	0.72	40.65	0	9.05	12.05	0.7625	3.9	16.5375	0	0	19.5375	63.175	9	5
Nest	2012	469	fail	2	508.9200134	YES	19.45	19.45	34.0625	34.0625	38.75	2.411111111	9.927777778	10.20555556	2.011111111	1.672222222	21.81666667	0	7.855555556	4.144444444	55.93888889	37.85714286	24.28571429	32.6	32.6	56.25	56.25	0.72	11.13	13.53	0.61	3.01	23.14	0	10.52	6.63	45.65	4.525	8.425	6.05	3.7625	0	20.1625	0	4.525	1.0375	68.8	3	2
Nest	2012	470	fail	24	508.9200134	YES	36.55	36.55	31.04545455	31.04545455	22.5	8.683333333	10.26666667	7.211111111	4.294444444	0.338888889	31.54444444	0	5.966666667	11.09444444	35.32777778	41.33333333	19.44444444	46.8	46.8	64.5	64.5	0	14.75	9.75	7.73	0.61	24.25	0	0	15.74	33.05	19.5375	4.6625	4.0375	0	0	40.6625	0	13.425	5.2875	38.175	8	5
Nest	2012	471	hatch	28	447.269989	YES	29.8	27.75	24.95	26.05555556	11.25	11.73888889	12.93333333	3.211111111	4.083333333	1.672222222	39.87777778	0	0.4	8.305555556	30.27222222	18.44444444	13.375	32.5	30.2	60	60	3.01	16.65	4.45	4.34	3.01	46.15	0	0.72	13.73	20.85	22.65	8.2875	1.6625	3.7625	0	32.0375	0	0	1.525	42.05	11	6
Nest	2012	472	hatch	28	285.3699951	YES	23.15	23.15	41.3	41.3	7.5	1.733333333	6.711111111	5.538888889	0.583333333	1.733333333	42.37777778	4.172222222	0.677777778	24.03888889	14.88333333	24.11111111	17.83333333	30.4	30.4	37.5	37.5	0.11	7.24	6.74	0.33	3.01	33.14	7.51	0.61	10.74	12.65	3.7625	6.05	4.0375	0.9	0.1375	53.925	0	0.7625	40.6625	17.675	4	4
Nest	2012	473	hatch	26	294.6600037	YES	40.8	34.45	50.27777778	51.8	27.5	0	8.933333333	9.883333333	2.811111111	2.072222222	37.60555556	0	0.061111111	9.822222222	16.16111111	18.55555556	9.555555556	42.8	36.2	69	69	0	11.74	13.95	1.33	0.72	44.05	0	0.11	2.55	21.85	0	5.425	4.8	4.6625	3.7625	29.55	0	0	18.9125	9.05	7	3
Nest	2012	474	fail	24	300.3099976	NO	36.35	35.7	56.07692308	58.83333333	55	2.011111111	10.99444444	1.938888889	2.072222222	2.35	23.42777778	0	3.344444444	8.933333333	36.27222222	29	9.777777778	40.3	40.3	73	73	0.61	17.35	1.55	0.72	3.01	19.14	0	3.01	7.24	34.25	3.7625	3.05	2.425	3.7625	1.525	28.7875	0	3.7625	11.05	38.8	4	2
Nest	2012	475	fail	3	446.8299866	YES	20.15	20.15	34.9375	34.9375	15	0	9.55	12.05	0.8	0.338888889	24.93333333	0	0	4.422222222	53.37777778	26.625	13.625	15.3	15.3	26	26	0	12.35	16.85	0.72	0	28.75	0	0	4.23	50.54	0	6.05	6.05	0.9	0.7625	20.1625	0	0	4.6625	56.925	5	2
Nest	2012	476	fail	21	255.1399994	NO	13.85	12.6	44.25	39.14285714	18.75	0	16.05	10.32777778	7.855555556	0.338888889	27.09444444	0	4.172222222	1.416666667	31.88333333	28.66666667	20	21.9	21.9	35.75	35.75	0	14.75	9.75	10.52	0.61	37.64	0	7.51	1.22	31.65	0	17.675	11.05	4.525	0	13.9125	0	0	1.6625	32.175	4	3
Nest	2012	477	fail	2	447.269989	YES	25.55	24.8	38.30769231	40.41666667	28.75	0	14.1	7.383333333	2.688888889	1.016666667	20.98888889	0	0.338888889	2.194444444	38.77222222	16.94444444	14.22222222	36.7	36.7	59	59	0	11.74	4.45	1.83	1.83	24.25	0	0.61	3.84	19.25	0	17.05	11.05	3.7625	0	16.9125	0	0	0.1375	63.175	6	4
Nest	2012	478	fail	21	527.9000244	YES	35.85	35.85	45.03225806	45.03225806	22.5	0	10.32777778	5.661111111	9.083333333	0.338888889	5.755555556	0	0.338888889	2.411111111	58.71666667	18.22222222	13.11111111	35.5	35.5	64	64	0	7.35	3.45	12.51	0	3.73	0	0	0.72	77.55	0	14.05	8.425	4.8	0.7625	8.2875	0	0.7625	4.525	35.175	10	2
Nest	2012	479	hatch	22	294.6600037	YES	31.35	31.35	33	33	45	3.683333333	19.54444444	8.933333333	4.022222222	9.527777778	22.87222222	1.672222222	1.733333333	3.805555556	44.82777778	46.11111111	20.22222222	34.5	34.5	52	52	6.02	21.04	11.24	3.62	10.52	18.64	3.01	0.11	3.12	47.55	0.7625	17.675	6.05	4.525	8.2875	28.1625	0	3.7625	4.6625	41.425	8	2
Nest	2012	480	hatch	26	291.4899902	NO	18.6	16.5	46.66666667	49.90909091	26.25	0	11.93888889	7.488888889	2.133333333	1.733333333	28.76666667	0	1.016666667	21.26111111	24.27222222	22	19.125	20.4	16.2	43.25	34.75	0	11.85	9.75	0.72	3.01	18.64	0	1.22	20.13	27.15	0	12.05	4.6625	3.9	0.1375	41.425	0	0.7625	22.675	20.675	6	3
Nest	2012	481	fail	19	314.3999939	YES	19.5	18.45	28.73333333	32.25	13.75	1.733333333	11.31111111	6.644444444	1.077777778	0.338888889	13.87222222	0	1.672222222	6.027777778	53.43888889	17.55555556	13	14.4	14.4	36	36	0.11	6.02	0.72	0.72	0	21.13	0	0	3.12	55.65	3.7625	17.925	14.05	1.525	0.7625	4.8	0	3.7625	9.6625	50.675	7	4
Nest	2012	482	hatch	24	327.3099976	YES	22.05	17.5	30.05555556	35.90909091	21.25	7.288888889	11.66111111	1.877777778	3.805555556	0.4	12.70555556	0.338888889	2.35	4.972222222	56.21666667	33	21.5	24.8	23.2	32.5	32.5	0	6.85	1.55	3.23	0.11	3.73	0	3.01	8.12	63.05	16.4	17.675	2.2875	4.525	0.7625	23.925	0.7625	1.525	1.0375	47.675	6	4
Nest	2012	483	fail	19	534.960022	YES	22.65	22.65	66.83333333	66.83333333	48.75	0.338888889	16.21666667	6.772222222	10.75555556	3.683333333	44.55	0	6.522222222	8.027777778	34.27222222	49.11111111	17.77777778	23.2	23.2	53.75	53.75	0.61	19.55	7.85	3.62	3.62	42.55	0	4.23	13.12	38.55	0	12.05	5.425	19.675	3.7625	47.05	0	9.3875	1.6625	28.925	4	2
Nest	2012	484	fail	22	508.9200134	YES	6.7	6.7	35.8	35.8	13.75	0.061111111	8.872222222	3.15	4.972222222	2.011111111	22.77222222	1.672222222	2.072222222	1.261111111	41.27222222	17.33333333	13.88888889	12.9	12.9	32.25	32.25	0	7.24	1.94	8.84	3.62	17.35	3.01	3.73	0.83	45.65	0.1375	10.9125	4.6625	0.1375	0	29.55	0	0	1.8	35.8	2	1
Nest	2012	485	hatch	21	508.9200134	YES	40.85	39.95	47.75	49.42105263	38.75	0.677777778	14.88333333	2.155555556	10.97222222	2.472222222	32.16111111	0	4.083333333	7.538888889	38.77222222	33.42857143	10.42857143	39.7	37.9	50.5	50.5	0.61	12.65	2.05	12.51	0.72	34.25	0	3.62	11.74	41.15	0.7625	17.675	2.2875	9.05	4.6625	29.55	0	4.6625	2.2875	35.8	6	4
Nest	2012	486	hatch	26	447.269989	YES	19.9	19.9	46	46	25	6.95	18.21111111	2.994444444	1.077777778	0.677777778	11.03333333	0	2.35	14.91666667	60.05	28.375	18.625	25.5	25.5	43.75	43.75	12.51	18.64	4.95	0.11	0.61	19.14	0	4.23	14.34	52.55	0	17.675	0.55	2.2875	0.7625	0.9	0	0	15.6375	69.425	4	3
Nest	2012	487	fail	3	291.4899902	NO	28.1	28.1	44	44	37.5	0	18.27222222	11.6	4.144444444	2.072222222	13.59444444	0	9.361111111	2.472222222	49.60555556	28.55555556	24.77777778	40.7	40.7	86.75	86.75	0	16.35	6.74	3.73	3.12	13.23	0	4.23	0.72	60.65	0	20.675	17.675	4.6625	0.7625	14.05	0	15.775	4.6625	35.8	5	4
Nest	2012	488	fail	21	291.4899902	NO	40.35	40.35	48.6875	48.6875	31.25	3.344444444	9.65	6.705555556	1.077777778	1.733333333	27.09444444	0	2.011111111	4.422222222	44.05	31.16666667	20.5	51.9	51.9	55.75	55.75	6.02	10.74	3.84	1.22	3.01	15.13	0	3.01	3.73	60.15	0	8.2875	10.2875	0.9	0.1375	42.05	0	0.7625	5.2875	23.925	4	4
Nest	2012	489	hatch	28	363.4899902	YES	24.5	24.5	39.06666667	39.06666667	43.75	0	11.21666667	7.827777778	0.8	1.416666667	42.60555556	0	0	12.48888889	17.15555556	13.11111111	10.61111111	33.3	33.3	71.75	71.75	0	8.95	10.25	1.33	2.55	53.05	0	0	11.24	7.24	0	14.05	4.8	0.1375	0	29.55	0	0	14.05	29.55	4	3
Nest	2012	490	hatch	20	348.230011	YES	19	14.15	42.78571429	53.125	21.25	0.338888889	11.93888889	10.32777778	3.744444444	2.011111111	24.48333333	0	3.683333333	6.583333333	39.82777778	26	22.22222222	30.6	27.5	53.75	53.75	0.61	12.65	7.35	6.63	3.01	21.04	0	3.62	10.52	36.15	0	11.05	14.05	0.1375	0.7625	28.7875	0	3.7625	1.6625	44.425	8	5
Nest	2012	491	hatch	24	291.4899902	NO	43.9	41.05	53.05263158	56.70588235	38.75	2.35	18.71666667	9.272222222	5.966666667	2.35	31.43333333	0	3.366666667	8.316666667	34.66111111	39.625	19.57142857	39.3	38.3	63.25	63.25	1.22	17.15	4.95	7.51	4.23	30.54	0	1.22	10.63	29.25	3.7625	20.675	14.675	4.0375	0	32.55	0	6.05	5.425	41.425	5	2
Nest	2012	492	hatch	28	363.4899902	YES	21.35	9.25	39.72727273	40.4	28.75	0	7.6	4.822222222	1.261111111	0.8	24.71666667	0	0	17.64444444	28.05	11.33333333	10.11111111	33.7	16.9	57.5	38	0	12.35	7.35	0.83	1.22	14.25	0	0	23.64	33.75	0	1.6625	1.6625	1.8	0.275	37.8	0	0	10.15	20.925	6	4
Nest	2012	493	fail	7	329.4400024	YES	24.8	24.8	51.52941176	51.52941176	41.25	0.338888889	17.87222222	9.927777778	3.088888889	6.183333333	31.49444444	0.338888889	2.011111111	1.755555556	19.88333333	29.22222222	14.66666667	36.5	36.5	61.25	61.25	0	15.63	11.13	4.23	3.01	33.55	0.61	0.61	1.33	9.75	0.7625	20.675	8.425	1.6625	10.15	28.925	0	3.7625	2.2875	32.55	3	1
Nest	2013	494	fail	4	341.7099915	NO	50.05	50.05	58.52631579	58.52631579	38.75	0.061111111	26.15555556	21.15555556	6.583333333	3.744444444	18.42777778	4.172222222	6.644444444	5.927777778	50.93888889	53.11111111	31.88888889	50.5	50.5	68.25	68.25	0.11	33.55	29.05	3.73	3.12	27.15	0	11.35	9.45	46.15	0	16.9125	11.2875	10.15	4.525	7.525	9.3875	0.7625	1.525	56.925	7	2
Nest	2013	495	fail	13	388.7099915	YES	39.45	39.45	56.11764706	56.11764706	45	11.12222222	8.7	5.755555556	0.738888889	1.016666667	28.87777778	0	10.63333333	8.255555556	34.38333333	50.77777778	24.11111111	45.9	45.9	49.5	49.5	20.02	6.02	6.02	0.61	0.61	43.25	0	3.62	6.63	33.75	0	12.05	5.425	0.9	1.525	10.9125	0	19.4	10.2875	35.175	9	4
Nest	2013	496	fail	2	285.3699951	YES	28.65	14.45	56.90909091	51.4	32.5	6.95	21.32777778	7.822222222	10.18888889	0.4	29.27222222	0	2.411111111	11.32222222	44.32777778	28.125	11.875	33.3	13.2	43.5	0	12.51	19.75	0.44	18.23	0.72	31.65	0	3.12	11.35	48.55	0	23.3	17.05	0.1375	0	26.3	0	1.525	11.2875	39.05	6	5
Nest	2013	497	hatch	20	363.4899902	YES	15.35	15.35	43	43	30	4.172222222	10.49444444	10.43888889	6.705555556	9.083333333	8.933333333	0.338888889	2.072222222	7.916666667	54.77222222	32.375	18.125	20.9	20.9	43	43	7.51	12.15	4.95	11.24	15.13	4.84	0.61	3.12	10.52	53.05	0	8.425	17.3	1.0375	1.525	14.05	0	0.7625	4.6625	56.925	5	4
Nest	2013	498	hatch	21	294.6600037	YES	40.75	40.75	59.16666667	59.16666667	48.75	3.344444444	23.42777778	11.6	2.75	6.183333333	38.49444444	0	4.572222222	8.211111111	42.60555556	32	21.88888889	42	42	61.75	61.75	0	31.65	14.25	3.73	8.12	47.55	0	0.72	1.55	43.05	7.525	13.15	8.2875	1.525	3.7625	27.175	0	9.3875	16.5375	42.05	8	4
Nest	2013	499	fail	11	521.3200073	YES	25.75	25.25	36.47058824	39	26.25	1.016666667	16.93888889	9.483333333	1.2	0.061111111	23.21111111	0	0.461111111	5.65	30.43888889	34.77777778	27.22222222	25.1	25.1	46.25	46.25	0	23.25	15.74	1.94	0	26.15	0	0.61	9.34	19.25	2.2875	9.05	1.6625	0.275	0.1375	19.5375	0	0.275	1.0375	44.425	7	4
Nest	2013	500	fail	13	294.6600037	YES	20.9	20.9	53.125	53.125	40	1.672222222	11.93888889	4.483333333	6.583333333	10.41666667	21.26666667	0	8.622222222	3.683333333	42.99444444	28.22222222	13	22.8	22.8	46.5	46.5	3.01	9.75	4.23	3.01	18.03	19.14	0	12.51	3.01	46.15	0	14.675	4.8	11.05	0.9	23.925	0	3.7625	4.525	39.05	5	5
Nest	2013	501	hatch	28	285.3699951	YES	27.7	14.55	46.90909091	38.22222222	52.5	0.338888889	9.1	6.155555556	16.25	1.016666667	26.20555556	0	1.016666667	1.794444444	37.37777778	26.125	20.25	36	9.7	72.75	9.25	0.61	7.35	6.85	18.12	0.61	37.53	0	1.22	3.12	33.64	0	11.2875	5.2875	13.9125	1.525	12.05	0	0.7625	0.1375	42.05	5	2
Nest	2013	502	fail	16	328.0899963	NO	28	25.5	60.16666667	64	28.75	2.072222222	20.87777778	5.1	2.011111111	2.011111111	17.93333333	0	5.188888889	5.188888889	37.05	53	31.22222222	34.2	34.2	58.75	58.75	3.01	21.04	4.84	3.62	3.62	18.75	0	8.12	8.12	40.65	0.9	20.675	5.425	0	0	16.9125	0	1.525	1.525	32.55	5	3
Nest	2013	503	fail	10	388.7099915	YES	18.05	18.05	53.28571429	53.28571429	12.5	4.172222222	9.377777778	5.1	1.855555556	2.011111111	32.38333333	0.338888889	1.077777778	4.483333333	38.38333333	36.375	21.625	15.4	15.4	32.25	32.25	0	12.65	4.95	0.22	3.01	35.15	0	0.72	6.63	28.55	9.3875	5.2875	5.2875	3.9	0.7625	28.925	0.7625	1.525	1.8	50.675	3	3
Nest	2013	504	hatch	27	291.4899902	NO	25	22.65	33.69230769	36.90909091	16.25	0	20.98888889	4.822222222	4.422222222	0.122222222	13.59444444	0	0.338888889	8.744444444	53.43888889	23.22222222	16.33333333	26.8	26.8	40.75	40.75	0	13.64	4.34	6.02	0	8.84	0	0.61	12.62	50.65	0	30.175	5.425	2.425	0.275	19.5375	0	0	3.9	56.925	8	5
Nest	2013	505	hatch	25	502.4100037	NO	29.45	29.45	47.3	47.3	16.25	0	21.70555556	5.538888889	5.694444444	8.961111111	22.92222222	0	4.361111111	12.26111111	46.71666667	48.11111111	32.66666667	32.1	32.1	56	56	0	25.54	9.14	6.02	16.13	12.62	0	7.24	13.23	53.05	0	16.9125	1.0375	5.2875	0	35.8	0	0.7625	11.05	38.8	7	6
Nest	2013	506	fail	16	267.7099915	NO	38.15	31.1	52.20689655	61.13636364	37.5	0.061111111	19.65555556	8.255555556	9.638888889	0	17.64444444	0	0.461111111	2.072222222	65.99444444	42.5	7.5	42.4	37.7	62.25	60	0.11	30.54	13.53	16.13	0	18.53	0	0.22	3.01	70.65	0	6.05	1.6625	1.525	0	16.5375	0	0.7625	0.9	60.175	10	4
Nest	2013	507	hatch	26	527.9000244	YES	51.6	51.6	47.86206897	47.86206897	58.75	4.022222222	15.26666667	12.99444444	4.7	0.677777778	31.43333333	0	8.305555556	12.2	47.60555556	50.44444444	33.66666667	62.5	62.5	78	78	6.63	19.25	12.65	4.84	0.61	21.04	0	14.34	1.33	52.55	0.7625	10.2875	13.425	4.525	0.7625	44.425	0	0.7625	25.7875	41.425	7	2
Nest	2013	508	fail	16	353.8099976	NO	27.7	27.35	39.63636364	42.7	33.75	0.338888889	11.71111111	11.6	3.805555556	0	14.71666667	0	0.677777778	13.04444444	51.99444444	29.625	24.375	32.4	32.4	53.75	53.75	0	19.25	16.65	3.12	0	4.95	0	0.61	7.35	67.55	0.7625	2.2875	5.2875	4.6625	0	26.925	0	0.7625	20.1625	32.55	5	4
Nest	2013	509	fail	12	477.1600037	NO	20.8	11.15	28.14285714	34.75	20	0.061111111	7.705555556	5.477777778	4.022222222	5.355555556	13.65555556	0	2.35	13.19444444	52.27222222	26.25	14.5	28.2	18.6	52	45.75	0	7.24	6.63	4.23	6.02	15.74	0	3.62	15.63	48.55	0.1375	8.2875	4.0375	3.7625	4.525	11.05	0	0.7625	10.15	56.925	7	4
Nest	2013	510	hatch	21	523.7999878	NO	20.35	20.35	37.72727273	37.72727273	31.25	1.672222222	9.55	5.161111111	2.688888889	0.461111111	26.88333333	0	4.972222222	12.87777778	51.21666667	48.66666667	28.22222222	29.1	29.1	53.75	53.75	3.01	12.35	4.95	1.22	0.72	10.25	0	7.73	18.95	65.65	0	6.05	5.425	4.525	0.1375	47.675	0	1.525	5.2875	33.175	7	5
Nest	2013	511	fail	1	350.3500061	NO	33.95	33.95	42.5	42.5	38.75	0	11.6	5.877777778	5.755555556	0.461111111	31.77222222	0	2.35	10.81666667	18.82777778	31	19	51.2	51.2	56.5	56.5	0	16.54	6.74	10.25	0.83	31.15	0	0.61	6.24	24.25	0	5.425	4.8	0.1375	0	32.55	0	4.525	16.5375	12.05	6	3
Nest	2013	512	hatch	27	350.3500061	NO	21.9	21.9	46	46	37.5	0.51875	11.66875	9.98125	2.411111111	1.672222222	46.82777778	0	6.575	13.93333333	18.82777778	31	15.55555556	36.6	36.6	65	65	0.72	12.65	7.85	3.01	3.01	41.15	0	3.01	6.85	24.25	0.183333333	10.03333333	13.53333333	1.6625	0	53.925	0	12.51666667	22.7875	12.05	5	0
Nest	2013	513	fail	5	285.3699951	YES	17.1	17.1	45.5	45.5	30	0	8.105555556	4.544444444	6.183333333	1.077777778	18.15	0	15.57222222	4.205555556	46.55	25	14.125	18.1	18.1	45.25	45.25	0	9.75	6.74	0.61	0.72	23.64	0	25.02	3.73	43.75	0	6.05	1.8	13.15	1.525	11.2875	0	3.7625	4.8	50.05	2	2
Nest	2013	514	fail	19	294.6600037	YES	14.1	14.1	39.57142857	39.57142857	33.75	7.288888889	6.922222222	4.144444444	4.083333333	4.172222222	25.71111111	1.672222222	0.4	13.59444444	34.66111111	44.33333333	20.22222222	24.6	24.6	50.5	50.5	13.12	11.13	3.73	3.62	0	35.04	3.01	0.61	23.03	26.85	0	1.6625	4.6625	4.6625	9.3875	14.05	0	0.1375	1.8	44.425	2	1
Nest	2013	515	fail	21	523.7999878	NO	49.5	49.5	52.28571429	52.28571429	48.75	0.677777778	30.99444444	10.43333333	6.094444444	0.677777778	17.08888889	0	2.411111111	5.527777778	61.49444444	54.55555556	21.55555556	52	52	72	72	0.61	24.75	12.65	4.84	0.61	22.64	0	4.34	8.73	62.55	0.7625	38.8	7.6625	7.6625	0.7625	10.15	0	0	1.525	60.175	5	3
Nest	2013	516	fail	17	356.1799927	NO	21.5	21.25	49.07692308	49.07692308	47.5	10.12777778	16.2	4.083333333	6.494444444	4.144444444	18.55	0	6.183333333	16.81666667	26.43888889	53.33333333	14.5	29.2	29.2	44.5	44.5	17.51	21.04	6.13	4.95	1.33	19.25	0	10.52	13.53	43.25	0.9	10.15	1.525	8.425	7.6625	17.675	0	0.7625	20.925	5.425	8	6
Nest	2013	517	hatch	13	270.5899963	NO	23.55	9.05	38.92307692	33.16666667	47.5	0	14.1	11.6	2.35	1.672222222	33.49444444	0	2.35	0.461111111	49.49444444	23.88888889	16.11111111	28.9	3.3	57.75	5	0	11.24	13.64	3.01	0	29.25	0	3.62	0.22	39.05	0	17.675	9.05	1.525	3.7625	38.8	0	0.7625	0.7625	62.55	5	4
Nest	2013	518	fail	5	548.1900024	NO	27.7	27.7	52.54545455	52.54545455	47.5	1.672222222	23.27222222	10.32222222	18.04444444	4.911111111	24.82222222	0	0.677777778	4.972222222	34.66111111	34.77777778	20.22222222	40.1	40.1	50.75	50.75	0	23.75	15.24	14.25	8.12	19.55	0	1.22	8.23	43.25	3.7625	22.675	4.175	22.7875	0.9	31.4125	0	0	0.9	23.925	6	5
Nest	2013	519	hatch	26	548.1900024	NO	62.95	62.95	80.05555556	80.05555556	68.75	6.183333333	12.99444444	8.716666667	4.361111111	3.405555556	13.99444444	0	6.244444444	10.20555556	42.60555556	53.88888889	30.22222222	70.7	70.7	83.25	83.25	7.51	14.25	7.35	4.84	3.01	13.95	0	0.61	4.23	45.65	4.525	11.425	10.425	3.7625	3.9	14.05	0	13.2875	17.675	38.8	6	1
Nest	2013	520	hatch	23	533.8400269	NO	69.3	69.3	62.72413793	62.72413793	66.25	5.844444444	19.88333333	7.488888889	12.64444444	5.25	20.98888889	0	9.866666667	8.872222222	41.16111111	54.88888889	24.77777778	63.9	63.9	80.5	80.5	10.52	14.75	6.24	9.03	8.84	26.65	0	11.13	7.24	48.05	0	26.3	9.05	17.1625	0.7625	13.9125	0	8.2875	10.9125	32.55	4	1
Nest	2013	521	fail	15	379.0100098	YES	20.95	18.75	22.23529412	30.6	12.5	0	23.99444444	5.161111111	2.411111111	2.411111111	14.43888889	0	4.511111111	7.2	32.93888889	31.5	21.125	24.9	24.9	48.75	48.75	0	31.15	6.85	3.62	3.62	16.35	0	0	11.13	33.25	0	15.05	3.05	0.9	0.9	12.05	0	10.15	2.2875	32.55	7	4
Nest	2013	522	fail	5	356.1799927	NO	64.75	64.75	59.5	59.5	60	4.294444444	10.54444444	8.933333333	2.011111111	3.744444444	29.32222222	0	4.022222222	6.433333333	46.55	50.5	18.875	67.3	67.3	85.25	85.25	7.62	7.24	2.44	3.62	6.74	24.75	0	6.63	4.95	50.15	0.1375	14.675	17.05	0	0	35.0375	0	0.7625	8.2875	42.05	5	1
Nest	2013	523	hatch	16	230.0899963	NO	14.35	12.2	27.8	35	25	0.338888889	14.16111111	3.55	2.072222222	2.35	34.32222222	0	9.022222222	2.533333333	27.66111111	23.33333333	14	20	17.6	35.75	35.75	0	21.65	4.95	3.62	3.62	28.64	0	15.52	1.33	21.15	0.7625	4.8	1.8	0.1375	0.7625	41.425	0	0.9	4.0375	35.8	6	4
Nest	2013	524	fail	16	398.9899902	YES	26.05	23.2	33.58333333	35	35	0.061111111	6.711111111	5.1	8.961111111	3.683333333	22.04375	0	6.64375	9.2875	57.55	27.14285714	13.42857143	26	26	47.75	47.75	0	4.84	4.84	15.52	3.62	35.8	0	13.15	14.05	43.55	0.1375	9.05	5.425	0.7625	3.7625	8.2875	0	0.1375	4.525	75.05	4	1
Nest	2013	525	fail	16	291.4899902	NO	35	34.8	48.07142857	50.07692308	40	0	12.64444444	1.6	5.477777778	0.122222222	22.21666667	0	0.061111111	1.138888889	55.16111111	32.375	20.625	35.6	35.6	49.5	49.5	0	4.23	1.55	0.83	0.22	6.35	0	0	1.44	82.55	0	23.1625	1.6625	11.2875	0	42.05	0	0.1375	0.7625	20.925	7	3
Nest	2013	526	fail	14	388.7099915	YES	17	16.55	26.73333333	26.92857143	20	4.85	19.54444444	8.872222222	2.811111111	0.461111111	21.16111111	0	1.794444444	6.922222222	58.71666667	31.22222222	20.77777778	25	24.1	30.25	30.25	8.12	21.04	13.53	3.62	0.11	2.55	0	3.12	0.72	82.55	0.7625	17.675	3.05	1.8	0.9	44.425	0	0.1375	14.675	28.925	10	4
Nest	2013	527	fail	11	314.3999939	YES	37.8	37.25	36.125	37.26086957	37.5	2.011111111	25.21111111	4.822222222	18.63888889	4.172222222	34.66111111	0	3.683333333	6.305555556	27.66111111	45.5	12.25	43.1	43.1	51.25	51.25	3.01	38.14	6.74	18.53	7.51	33.75	0	6.63	10.63	31.65	0.7625	9.05	2.425	18.775	0	35.8	0	0	0.9	22.675	7	5
Nest	2013	528	hatch	7	284.7900085	NO	27.25	27.25	54.33333333	54.33333333	25	0	14.55	5.877777778	5.25	4.022222222	30.99444444	1.672222222	0	7.855555556	27.93888889	25	10.66666667	41.2	41.2	61.25	61.25	0	11.85	3.84	1.33	0.61	36.65	0	0	3.62	33.75	0	17.925	8.425	10.15	8.2875	23.925	3.7625	0	13.15	20.675	3	1
Nest	2013	529	hatch	23	521.3200073	NO	21.9	17.25	33.83333333	39.125	38.75	0	17.66111111	12.05	5.966666667	0.677777778	27.53888889	0.338888889	2.133333333	14.98888889	33.66111111	33.55555556	22.22222222	27.2	25.2	59.25	54.25	0	12.65	4.95	10.52	0.61	31.04	0.61	0.11	16.24	19.55	0	23.925	20.925	0.275	0.7625	23.1625	0	4.6625	13.425	51.3	4	3
Nest	2013	530	hatch	20	230.0899963	NO	34.85	31.05	33.6	39.86666667	17.5	1.733333333	27.93888889	16.43333333	4.572222222	0	14.15	0	1.794444444	1.077777778	42.26666667	30.25	24.125	30.8	30.8	47	47	3.12	33.55	21.35	7.51	0	24.14	0	3.12	1.33	26.04	0	20.925	10.2875	0.9	0	1.6625	0	0.1375	0.7625	62.55	8	3
Nest	2013	531	fail	6	548.1900024	NO	51.5	51.5	60.56521739	60.56521739	53.75	7.577777778	25.71111111	5.816666667	8.683333333	1.672222222	29.59444444	0	7.855555556	4.7	53.16111111	53.11111111	20.44444444	62.9	62.9	79.25	79.25	3.12	35.15	6.85	7.51	0	38.25	0	14.14	7.24	40.65	13.15	13.9125	4.525	10.15	3.7625	18.775	0	0	1.525	68.8	6	1
Nest	2013	532	hatch	15	548.1900024	NO	66.7	66.7	83.95833333	83.95833333	90	1.672222222	20.98888889	7.322222222	10.41666667	0.4	30.37777778	0.338888889	13.96111111	4.761111111	41.43888889	57.11111111	20.55555556	74.6	74.6	90.5	90.5	0	16.65	11.74	18.64	0	18.64	0	7.51	6.63	48.05	3.7625	26.4125	1.8	0.1375	0.9	45.05	0.7625	22.025	2.425	33.175	3	0
Nest	2013	533	hatch	15	495.6900024	NO	49.95	49.95	62	62	60	4.022222222	23.99444444	13.10555556	3.744444444	0.677777778	31.77222222	0	6.033333333	16.53888889	38.49444444	57.77777778	21.55555556	47.1	47.1	73	73	6.63	19.55	4.95	6.63	0	21.65	0	4.23	18.03	48.05	0.7625	29.55	23.3	0.1375	1.525	44.425	0	8.2875	14.675	26.55	6	3
Nest	2013	534	fail	17	388.7099915	YES	10.25	10.25	32.42857143	32.42857143	18.75	1.672222222	22.66111111	10.1	11.03333333	5.188888889	11.71111111	0	4.633333333	2.472222222	54.77222222	33.11111111	16.88888889	16.3	16.3	21.25	21.25	3.01	28.75	15.74	15.02	8.73	4.34	0	7.73	0.22	53.55	0	15.05	3.05	6.05	0.7625	20.925	0	0.7625	5.2875	56.3	3	3
Nest	2013	535	hatch	21	297.8200073	YES	25.55	13.75	55	68.6	32.5	4.572222222	19.93333333	12.82777778	3.744444444	0.061111111	16.43333333	0	0.677777778	0.8	68.38333333	24.71428571	19.57142857	29.3	27.5	35.25	35.25	7.62	14.14	8.95	3.73	0.11	20.85	0	0.61	0.11	68.05	0.7625	27.175	17.675	3.7625	0	10.9125	0	0.7625	1.6625	68.8	8	4
Nest	2013	536	fail	1	291.4899902	NO	24.95	19.1	27.27272727	35.33333333	21.25	7.288888889	11.87777778	7.766666667	1.016666667	8.622222222	32.93888889	0	1.016666667	4.294444444	22.49444444	24.125	20.25	29.4	22.6	49.5	47	13.12	7.24	4.95	1.22	3.01	21.15	0	1.22	7.73	16.35	0	17.675	11.2875	0.7625	15.6375	47.675	0	0.7625	0	30.175	12	3
Nest	2013	537	hatch	25	388.7099915	YES	17.55	15.8	36.77777778	47.83333333	37.5	0.677777778	14.03888889	8.588888889	1.855555556	2.011111111	8.933333333	0	1.733333333	20.20555556	53.16111111	25.125	19.28571429	27.7	26.6	48.5	48.5	1.22	11.74	7.84	3.12	0	11.74	0	0	0.83	58.05	0	16.9125	9.525	0.275	4.525	5.425	0	3.9	44.425	47.05	6	3
Nest	2013	538	hatch	28	285.3699951	YES	21.25	21.25	43.11111111	43.11111111	17.5	0.061111111	13.32222222	16.21666667	2.75	7.516666667	19.31666667	0	1.733333333	2.255555556	38.60555556	18	14.85714286	33.8	33.8	47.75	47.75	0	17.35	20.85	1.22	10.52	13.73	0	0.11	0.72	48.25	0.1375	8.2875	10.425	4.6625	3.7625	26.3	0	3.7625	4.175	26.55	5	5
Nest	2013	539	hatch	25	388.7099915	YES	14.1	13	34.3	38	45	1.672222222	10.60555556	15.82222222	4.85	1.733333333	21.87777778	0	7.288888889	7.027777778	42.99444444	31.125	23.5	19.4	17.2	40.75	39.25	3.01	4.95	6.74	7.51	0	26.65	0	13.12	9.64	36.85	0	17.675	27.175	1.525	3.9	15.9125	0	0	3.7625	50.675	6	5
Nest	2013	540	fail	23	398.9899902	YES	24.15	8.1	44.6	40	43.75	10.06666667	11.71111111	2.316666667	12.42777778	0.338888889	23.82777778	0	0.122222222	7.75	24.10555556	24.11111111	7.777777778	29.7	4.8	47.75	0	18.12	14.45	0.44	11.13	0	19.25	0	0.22	13.23	10.25	0	8.2875	4.6625	14.05	0.7625	29.55	0	0	0.9	41.425	6	2
Nest	2013	541	hatch	19	363.4899902	YES	31.2	26.5	38.5	45.44444444	38.75	4.233333333	19.71666667	11.21666667	9.022222222	5.844444444	14.86666667	0	6.688888889	16.09444444	33.49444444	42.77777778	25.66666667	42.5	34.8	61	56.75	0.11	23.75	11.35	8.12	10.52	18.03	0	9.03	8.95	46.15	9.3875	14.675	11.05	10.15	0	10.9125	0	3.7625	25.025	17.675	6	3
Nest	2013	542	hatch	15	509.5700073	NO	51.6	51.6	51.76190476	51.76190476	47.5	0	14.54444444	3.766666667	13.19444444	2.688888889	17.87222222	0	11.8	1.538888889	43.93888889	46.25	19.5	73.6	73.6	71	71	0	16.54	1.94	0.72	1.22	28.55	0	20.02	1.55	24.05	0	12.05	6.05	28.7875	4.525	4.525	0	1.525	1.525	68.8	7	2
Nest	2013	543	hatch	23	548.1900024	NO	61.05	61.05	74.4137931	74.4137931	83.75	4.172222222	16.21666667	11.49444444	9.866666667	8.194444444	17.36666667	0	3.683333333	0.738888889	58.71666667	56	28.44444444	72.8	72.8	47.25	47.25	7.51	17.15	18.75	4.23	6.63	8.23	0	3.62	0.61	60.65	0	15.05	2.425	16.9125	10.15	28.7875	0	3.7625	0.9	56.3	4	0
Nest	2013	544	fail	17	329.4400024	YES	27.15	27.15	40.08333333	40.08333333	43.75	0	22.66111111	11.6	11.09444444	1.672222222	12.15	0	0.677777778	0.583333333	59.77222222	27.22222222	15.44444444	35.1	35.1	48.5	48.5	0	22.15	14.25	8.84	3.01	13.64	0	1.22	0.83	62.55	0	23.3	8.2875	13.9125	0	10.2875	0	0	0.275	56.3	9	5
Nest	2013	545	hatch	21	258.3099976	YES	12.55	3.7	43.55555556	35.4	20	0	13.27222222	6.772222222	7.855555556	0.338888889	17.04444444	0	0.4	7.594444444	49.32777778	28.88888889	16.77777778	22.7	7.4	43.25	5	0	7.35	7.35	11.13	0.61	16.54	0	0	13.34	43.25	0	20.675	6.05	3.7625	0	17.675	0	0.9	0.4125	56.925	6	5
Nest	2013	546	fail	11	527.9000244	YES	33	33	45.22222222	45.22222222	52.5	11.8	12.76666667	3.211111111	14.92777778	0.338888889	19.65555556	0	0.738888889	5.588888889	56.99444444	58.77777778	21.88888889	41.9	41.9	53.25	53.25	21.24	7.35	2.05	16.24	0	7.35	0	0.11	8.23	57.55	0	19.5375	4.6625	13.2875	0.7625	35.0375	0	1.525	2.2875	56.3	12	5
Nest	2013	547	fail	5	348.230011	YES	24.2	24.2	58.25	58.25	35	0	15.77222222	10.98333333	11.81111111	7.288888889	20.92777778	0	4.85	8.805555556	48.16111111	33.25	25.125	42.3	42.3	61.75	61.75	0	12.15	9.14	7.62	12.51	14.14	0	8.12	8.23	63.05	0	20.3	13.2875	17.05	0.7625	29.4125	0	0.7625	9.525	29.55	2	1
Nest	2013	548	fail	23	534.960022	YES	36.2	36.2	40.84210526	40.84210526	47.5	6.183333333	17.38333333	12.82777778	8.961111111	2.072222222	20.77222222	0	11.09444444	5.1	54.21666667	44.33333333	22.22222222	40.5	40.5	67.5	67.5	8.12	17.15	11.85	13.12	0.11	18.75	0	10.63	4.95	52.55	3.7625	17.675	14.05	3.7625	4.525	23.3	0	11.675	5.2875	56.3	8	2
Nest	2013	549	hatch	27	405.5400085	YES	55.9	55.9	49.09375	49.09375	53.75	0	11.71111111	5.433333333	5.355555556	0.338888889	47.88333333	0	2.35	10.77222222	29.38333333	45.55555556	18.33333333	59.7	59.7	66.75	66.75	0	16.74	8.84	3.01	0	50.65	0	4.23	12.65	24.75	0	5.425	1.175	8.2875	0.7625	44.425	0	0	8.425	35.175	4	0
Nest	2013	550	fail	4	525.5499878	NO	59.15	59.15	46	46	63.75	0	16.66111111	2.494444444	2.688888889	0.677777778	14.60555556	0	19.03888889	15.82222222	39.27222222	46.77777778	30.44444444	66.8	66.8	35.25	35.25	0	11.85	2.55	1.83	0.61	9.75	0	23.64	4.34	52.55	0	22.675	2.425	3.7625	0.7625	20.675	0	13.2875	30.175	22.675	5	0
Nest	2013	551	fail	13	527.9000244	YES	26.15	26.15	45.8	45.8	46.25	4.022222222	15.71111111	7.488888889	0.677777778	3.088888889	38.49444444	0	3.866666667	14.37777778	35.60555556	46.22222222	24.88888889	39.7	39.7	55	55	4.23	18.64	6.74	0.61	1.33	40.65	0	6.13	14.75	43.05	3.7625	12.05	8.425	0.7625	5.2875	35.8	0	1.0375	13.9125	26.3	5	3
Nest	2013	552	hatch	26	297.8200073	YES	21.9	13.8	22.17647059	32.2	13.75	0	16.16111111	10.05	2.594444444	2.411111111	34.82222222	0	0.677777778	3.272222222	33.10555556	19.88888889	14.33333333	23.3	18.3	34.25	34.25	0	7.85	6.85	3.34	0.72	30.15	0	0.61	4.45	24.05	0	26.55	14.05	1.6625	4.525	40.6625	0	0.7625	1.8	44.425	8	5
Nest	2013	553	fail	13	291.4899902	NO	22.4	17.85	55.16666667	53.4	46.25	2.011111111	13.38333333	8.488888889	1.077777778	2.072222222	39.93888889	0	0.338888889	9.422222222	30.99444444	28.875	22.25	33.2	33.2	80.25	80.25	3.62	7.85	1.55	1.33	3.12	33.25	0	0	13.23	29.25	0	20.3	17.1625	0.7625	0.7625	48.3	0	0.7625	4.6625	33.175	3	3
Nest	2013	554	fail	7	315.1000061	YES	22.1	22.1	53.11111111	53.11111111	45	0.338888889	9.377777778	7.211111111	3.527777778	6.95	33.98333333	0	1.733333333	9.25	31.60555556	24.22222222	20.66666667	38.1	38.1	56.75	56.75	0.61	12.65	9.75	3.12	12.51	45.65	0	3.12	10.52	35.65	0	5.2875	4.0375	4.0375	0	19.4	0	0	7.6625	26.55	2	1
Nest	2013	555	hatch	26	447.269989	YES	28.5	28.5	37.76470588	37.76470588	27.5	2.35	17.93333333	5.6	5.816666667	4.022222222	12.76666667	0	4.022222222	3.211111111	42.88333333	38.44444444	19.55555556	35.9	35.9	38.5	38.5	3.01	6.24	6.24	3.73	6.63	18.64	0	3.62	0.94	31.65	1.525	32.55	4.8	8.425	0.7625	5.425	0	4.525	6.05	56.925	10	3
Nest	2013	556	hatch	27	508.9200134	YES	25	25	41.625	41.625	38.75	0	17.38333333	11.49444444	2.072222222	3.683333333	30.37777778	0.338888889	3.344444444	8.533333333	30.60555556	32.66666667	13.11111111	33.3	33.3	39.75	39.75	0	14.75	4.45	0.11	6.02	28.64	0	0	4.84	19.55	0	20.675	20.3	4.525	0.7625	32.55	0.7625	7.525	13.15	44.425	9	3
Nest	2013	557	fail	17	508.9200134	YES	27.5	27.5	49.0625	49.0625	42.5	1.672222222	23.71666667	8.044444444	5.694444444	0.738888889	33.49444444	0	2.011111111	0.705555556	32.05	33.22222222	13.55555556	39.5	39.5	55.25	55.25	0	21.65	7.24	6.63	1.22	41.15	0	3.01	0.94	34.05	3.7625	26.3	9.05	4.525	0.1375	23.925	0	0.7625	0.4125	29.55	8	4
Nest	2013	558	hatch	26	527.9000244	YES	48.1	48.1	45.30434783	45.30434783	45	2.411111111	24.82222222	12.21666667	2.011111111	2.35	6.094444444	0	14.25	9.65	53.43888889	53.875	34	48.7	48.7	62.75	62.75	0.72	38.05	14.75	0	3.62	9.64	0	18.03	14.25	36.15	4.525	8.2875	9.05	4.525	0.7625	1.6625	0	9.525	3.9	75.05	5	2
Nest	2013	559	fail	16	398.9899902	YES	25.8	25.8	52	52	40	0.338888889	12.76666667	8.044444444	7.133333333	1.016666667	27.77222222	1.672222222	9.022222222	7.322222222	26.21666667	38.66666667	25.11111111	48.1	48.1	82	82	0	21.15	10.25	12.73	1.22	11.85	3.01	13.23	4.84	26.15	0.7625	2.2875	5.2875	0.1375	0.7625	47.675	0	3.7625	10.425	26.3	2	2
Nest	2013	560	fail	4	447.269989	YES	43.2	43.2	87.66666667	87.66666667	55	1.016666667	15.71111111	7.261111111	2.411111111	5.033333333	22.04444444	0	6.522222222	13.42222222	39.82777778	53.875	20	41.4	41.4	70.75	70.75	1.22	11.74	9.34	3.01	8.23	26.15	0	8.12	16.54	28.55	0.7625	20.675	4.6625	1.6625	1.0375	16.9125	0	4.525	9.525	53.925	5	4
Nest	2013	561	hatch	20	405.5400085	YES	41.25	40.9	51.11764706	53.5625	56.25	0	12.05	1.877777778	3.527777778	0.338888889	39.53888889	0	1.016666667	6.366666667	33.21666667	34.88888889	12.88888889	50.8	50.1	67.75	66	0	16.85	1.94	3.12	0.61	42.53	0	1.22	3.23	45.65	0	6.05	1.8	4.0375	0	35.8	0	0.7625	10.2875	17.675	9	2
Nest	2013	562	fail	27	446.8299866	YES	12.2	12.2	25	25	15	2.011111111	17.15555556	13.21111111	3.744444444	0.338888889	19.31666667	4.172222222	0.338888889	2.133333333	49.49444444	41.88888889	19.22222222	18.6	18.6	30.5	30.5	3.62	19.14	14.14	3.12	0	9.64	7.51	0	3.62	53.55	0	14.675	12.05	4.525	0.7625	31.4125	0	0.7625	0.275	44.425	8	5
Nest	2013	563	hatch	23	255.1399994	YES	29.95	21.95	40	49.09090909	31.25	0	13.55	4.822222222	9.866666667	5.694444444	32.93888889	0	3.683333333	4.294444444	37.05	21.57142857	14.85714286	32.6	30.1	44.5	44.5	0	14.75	4.45	11.13	3.62	23.75	0	6.02	7.62	35.65	0	12.05	5.2875	8.2875	8.2875	44.425	0	0.7625	0.1375	38.8	9	5
Nest	2013	564	fail	22	294.6600037	YES	16.85	16.85	36.09090909	36.09090909	32.5	0	14.71666667	11.21666667	7.977777778	0.677777778	8.761111111	0	1.672222222	10.92777778	50.38333333	14	14.55555556	22.5	22.5	38	38	0	14.75	8.95	3.84	0.61	9.14	0	3.01	1.44	58.05	0	14.675	14.05	13.15	0.7625	8.2875	0	0	22.7875	40.8	6	5
Nest	2013	565	fail	23	508.9200134	YES	38.65	34.25	39.70588235	41.66666667	33.75	6.95	22.66111111	11.65	6.861111111	3.683333333	24.82222222	0	4.022222222	9.422222222	44.32777778	58.33333333	24.55555556	47.3	38.5	45.5	45.5	12.51	31.65	19.75	11.74	3.62	21.04	0	1.22	8.23	36.65	0	11.425	1.525	0.7625	3.7625	29.55	0	7.525	10.9125	53.925	8	4
Nest	2013	566	fail	36	447.269989	YES	26.1	25.95	48.61538462	48.61538462	38.75	0	23.76666667	11.32222222	6.861111111	1.733333333	17.98333333	0	2.35	9.7	33.49444444	35.71428571	16.14285714	35.5	35.5	54.5	54.5	0	31.65	9.75	4.23	0.11	13.73	0	3.62	3.73	31.65	0	13.9125	13.2875	10.15	3.7625	23.3	0	0.7625	17.1625	35.8	5	3
Nest	2013	567	fail	22	291.4899902	NO	32.25	11.6	47.75	59.33333333	30	1.672222222	24.54444444	7.6	16.47777778	2.75	37.32777778	3.344444444	1.016666667	3.705555556	32.77222222	36.375	18.375	47.2	13.2	39.75	12	3.01	25.65	4.95	6.63	3.73	36.65	3.01	1.22	2.44	32.75	0	23.1625	10.9125	28.7875	1.525	38.175	3.7625	0.7625	5.2875	32.8	3	3
Nest	2013	568	hatch	27	267.7099915	NO	20.2	14.7	37	43.125	30	2.011111111	13.10555556	6.433333333	14.21111111	3.15	22.93333333	0.338888889	1.016666667	8.594444444	43.93888889	41.5	16.5	29.2	20.8	48.75	44	0	14.75	7.35	3.84	1.33	30.15	0.61	0	11.24	38.55	4.525	11.05	5.2875	27.175	5.425	13.9125	0	2.2875	5.2875	50.675	5	1
Nest	2013	569	NA	NA	447.269989	YES	28.85	28.85	44.85714286	44.85714286	20	0.861111111	22.66111111	10.37777778	7.705555556	3.744444444	15.20555556	0	8.961111111	0.4	44.21666667	43.77777778	27.5	32.8	32.8	52.25	52.25	1.44	17.15	4.95	6.63	3.62	24.25	0	15.52	0.72	43.55	0.1375	29.55	17.1625	9.05	3.9	3.9	0	0.7625	0	45.05	7	2
Nest	2013	570	NA	NA	398.9899902	YES	26.2	26.2	32.59090909	32.59090909	18.75	0	12.21666667	7.488888889	7.366666667	2.133333333	19.37777778	0	0	5.138888889	54.49444444	26.66666667	15.05555556	23.9	23.9	33.75	33.75	0	10.25	10.25	6.63	0.83	14.25	0	0	6.24	48.05	0	14.675	4.0375	8.2875	3.7625	25.7875	0	0	3.7625	62.55	9	5
Nest	2013	571	fail	7	314.3999939	YES	20.5	20.5	51.75	51.75	41.25	0	16.05	6.772222222	8.038888889	2.35	24.48333333	0.338888889	0.338888889	9.022222222	40.21666667	14.77777778	11.27777778	29.6	29.6	46.75	46.75	0	14.75	7.85	11.24	3.62	21.04	0.61	0	15.63	33.75	0	17.675	5.425	4.0375	0.7625	28.7875	0	0.7625	0.7625	48.3	3	3
Nest	2014	572	fail	7	398.9899902	YES	56.35	56.35	79.92857143	79.92857143	81.25	4.172222222	15.71111111	13.87222222	6.861111111	0	11.32222222	0	1.672222222	0.4	65.32777778	48	11.75	56.4	56.4	51	51	0	12.15	11.85	4.23	0	11.35	0	3.01	0.72	62.55	9.3875	20.1625	16.4	10.15	0	11.2875	0	0	0	68.8	7	2
Nest	2014	573	hatch	25	446.8299866	YES	40.4	40.4	30.61111111	30.61111111	28.75	7.288888889	6.033333333	4.083333333	5.25	7.027777778	26.60555556	1.672222222	7.627777778	1.816666667	43.93888889	34.75	17.75	46.5	46.5	74.25	74.25	12.51	3.62	3.01	8.12	9.03	36.15	3.01	1.22	2.44	48.05	0.7625	9.05	5.425	1.6625	4.525	14.675	0	15.6375	1.0375	38.8	7	5
Nest	2014	574	fail	1	353.8099976	YES	12.25	11.45	45.2	49	28.75	13.9	6.094444444	4.483333333	6.183333333	5.188888889	13.55	2.011111111	0.677777778	4.822222222	48.16111111	36.2	17.8	13.3	11.7	29.25	29.25	17.51	3.73	3.73	11.13	8.12	17.15	0	0	6.74	41.15	9.3875	9.05	5.425	0	1.525	9.05	4.525	1.525	2.425	56.925	3	3
Nest	2014	575	hatch	25	285.3699951	YES	16.15	16.15	33.71428571	33.71428571	43.75	0	10.43333333	3.488888889	4.083333333	0.338888889	27.6	0	0.338888889	13.47222222	46.71666667	33.5	10.5	27.9	27.9	37.75	37.75	0	6.74	4.34	6.63	0	31.04	0	0	6.13	53.05	0	15.05	2.425	0.9	0.7625	23.3	0	0.7625	22.65	38.8	3	1
Nest	2014	576	fail	27	388.7099915	YES	25.8	25.8	40	40	6.25	0.061111111	3.827777778	1.383333333	5.138888889	0.677777778	25.14444444	0	0.4	4.911111111	47.88333333	35	18.22222222	32.3	32.3	57	57	0	2.55	1.55	3.12	1.22	37.64	0	0.61	8.73	36.15	0.1375	5.425	1.175	7.6625	0	9.525	0	0.1375	0.1375	62.55	5	5
Nest	2014	577	hatch	24	547.9000244	NO	23.2	22.2	37.19332183	37.07060608	31.25	4.85	8.655555556	8.377777778	5.016666667	2.072222222	19.54444444	4.172222222	4.233333333	7.916666667	43.66111111	28.85714286	23.14285714	25.1	25.1	40.5	40.5	0	11.35	8.95	6.02	3.73	21.04	7.51	7.62	10.63	28.55	10.9125	5.2875	7.6625	3.7625	0	17.675	0	0	4.525	62.55	11	6
Nest	2014	578	fail	4	350.3500061	NO	17.5	13.25	26.76923077	25.36363636	26.25	0.461111111	14.16111111	3.272222222	2.072222222	1.794444444	34.26111111	0	3.744444444	6.305555556	46.99444444	35	18	24.9	16.4	45.75	31.5	0.72	18.75	2.05	3.12	3.12	21.13	0	3.12	3.12	68.05	0.1375	8.425	4.8	0.7625	0.1375	50.675	0	4.525	10.2875	20.675	8	5
Nest	2014	579	fail	2	350.3500061	NO	19.55	10.2	45.71428571	53.33333333	32.5	10.12777778	15.37222222	2.811111111	4.083333333	2.35	7.688888889	0	0.677777778	9.083333333	60.16111111	30	14	21.3	13.6	48.75	34	17.51	9.64	0.83	6.63	3.62	1.22	0	1.22	0.72	70.65	0.9	22.5375	5.2875	0.9	0.7625	15.775	0	0	19.5375	47.05	3	2
Nest	2014	580	hatch	27	356.1799927	NO	33	33	72.9	72.9	56.25	4.172222222	14.86666667	13.53333333	4.422222222	10.63333333	44.05	0	3.744444444	5.1	28.32777778	37.25	18.75	46.7	46.7	73.5	73.5	7.51	13.23	13.23	3.73	15.52	43.25	0	6.02	7.35	34.25	0	16.9125	13.9125	5.2875	4.525	45.05	0	0.9	2.2875	20.925	6	3
Nest	2014	581	hatch	27	533.8400269	NO	54.35	54.35	50.11111111	50.11111111	57.5	4.694444444	14.37777778	12.76666667	6.183333333	2.011111111	16.93888889	1.733333333	10.69444444	4.361111111	54.77222222	56.22222222	38.33333333	56.6	56.6	81	81	7.62	21.65	19.25	10.52	3.62	11.85	3.12	8.73	4.23	53.05	1.0375	5.2875	4.6625	0.7625	0	23.3	0	13.15	4.525	56.925	5	2
Nest	2014	582	fail	22	356.1799927	NO	49.1	49.1	77	77	52.5	9.727777778	12.87222222	4.205555556	6.183333333	0.677777778	19.37777778	0	6.244444444	0.922222222	53.16111111	50.57142857	16.14285714	56.6	56.6	75.25	75.25	17.51	9.64	1.44	8.12	0.61	13.64	0	0.61	0.94	62.55	0	16.9125	7.6625	3.7625	0.7625	26.55	0	13.2875	0.9	41.425	5	1
Nest	2014	583	hatch	26	230.0899963	NO	53.15	53.15	47.84615385	47.84615385	28.75	0	18.21111111	4.822222222	7.855555556	5.355555556	39.6	0	4.511111111	2.472222222	43.77222222	37.22222222	18.22222222	55.7	55.7	81.5	81.5	0	23.14	6.74	8.12	3.62	45.65	0	8.12	4.34	45.65	0	12.05	2.425	7.525	7.525	32.0375	0	0	0.1375	41.425	6	3
Nest	2014	584	fail	20	291.4899902	NO	37.5	36.95	50	52.16666667	62.5	11.12222222	20.42222222	6.644444444	9.361111111	2.011111111	28.70555556	0	1.016666667	5.188888889	44.32777778	32.55555556	10.33333333	45.5	45.5	78.25	78.25	12.51	11.13	3.73	3.73	3.01	38.14	0	1.22	8.12	41.15	9.3875	32.0375	10.2875	16.4	0.7625	16.9125	0	0.7625	1.525	48.3	6	4
Nest	2014	585	hatch	26	284.7900085	NO	19.15	19.15	48.66666667	48.66666667	28.75	8.961111111	33.98333333	22.37222222	1.355555556	2.811111111	8.105555556	0	2.372222222	2.194444444	69.55	45.75	31.75	21.8	21.8	43.75	43.75	3.62	30.54	19.14	1.22	1.94	7.35	0	2.44	0.72	82.55	15.6375	38.2875	26.4125	1.525	3.9	9.05	0	2.2875	4.0375	53.3	4	3
Nest	2014	586	hatch	28	495.6900024	NO	43.1	43.1	71.47368421	71.47368421	53.75	2.133333333	22.38333333	7.322222222	7.855555556	0.338888889	28.98333333	0	7.855555556	6.033333333	43.66111111	53.55555556	23.33333333	44.5	44.5	53.75	53.75	0.61	33.55	11.85	6.63	0.61	9.64	0	3.62	4.23	57.55	4.0375	8.425	1.6625	9.3875	0	53.1625	0	13.15	8.2875	26.3	6	1
Nest	2014	587	fail	20	348.230011	YES	28.9	28.9	43.1875	43.1875	25	16.67777778	11.26111111	8.316666667	6.522222222	4.022222222	32.09444444	1.672222222	4.355555556	5.155555556	49.88333333	41.8	28.6	29.6	29.6	61.75	61.75	30.02	6.74	1.44	8.12	0.61	27.75	0	0.22	7.95	51.15	0	16.9125	16.9125	4.525	8.2875	37.525	3.7625	9.525	1.6625	48.3	8	6
Nest	2014	588	hatch	26	285.3699951	YES	33.95	33.95	47.09090909	47.09090909	27.5	10.06666667	14.16111111	5.438888889	1.077777778	0	11.15555556	0	0.338888889	2.872222222	45.10555556	25.625	11.0625	36.4	36.4	54.5	54.5	0.61	14.25	5.45	1.33	0	11.85	0	0.61	2.05	43.05	21.8875	14.05	5.425	0.7625	0	10.2875	0	0	3.9	47.675	7	3
Nest	2014	589	hatch	18	388.7099915	YES	15.75	15.75	40.85714286	40.85714286	35	1.672222222	9.438888889	4.105555556	1.077777778	2.072222222	17.36666667	0	0.461111111	2.411111111	45.21666667	23.875	16.875	22	22	45.5	45.5	3.01	10.25	3.05	0.72	0.11	18.14	0	0.72	1.33	46.15	0	8.425	5.425	1.525	4.525	16.4	0	0.1375	3.7625	44.05	3	2
Nest	2014	590	fail	7	363.4899902	YES	7.05	5.4	38.33333333	44	8.75	0	17.87222222	10.54444444	1.355555556	0.677777778	43.71111111	0.338888889	3.744444444	13.75	26.60555556	33.375	28.75	14.1	10.8	28	27	0	18.64	4.84	1.83	0	38.14	0	0.11	3.01	31.65	0	16.9125	17.675	0.7625	1.525	50.675	0.7625	8.2875	27.175	20.3	1	0
Nest	2014	591	fail	11	363.4899902	YES	24.1	24.1	41.0625	41.0625	41.25	5.844444444	22.15555556	11.15555556	11.46111111	0.461111111	27.77222222	0	0.8	1.755555556	43.16111111	26.33333333	13.16666667	33.8	33.8	62.25	62.25	10.52	16.24	8.84	7.51	0.22	22.35	0	0.72	2.44	65.65	0	29.55	14.05	16.4	0.7625	34.55	0	0.9	0.9	15.05	6	3
Nest	2014	592	hatch	21	509.5700073	NO	23.2	23.2	54.8	54.8	40	0.738888889	37.05	15.43333333	7.027777778	2.688888889	15.71111111	0.338888889	6.183333333	5.188888889	43.38333333	52.33333333	23.66666667	31.4	31.4	44.5	44.5	1.22	35.65	21.15	6.02	0.61	14.14	0	3.62	8.12	33.05	0.1375	38.8	8.2875	8.2875	5.2875	17.675	0.7625	9.3875	1.525	56.3	4	2
Nest	2014	593	hatch	27	446.8299866	YES	30.2	30.2	33.88888889	33.88888889	40	10.06666667	11.82777778	4.544444444	17.36666667	2.75	8.366666667	1.672222222	0.677777778	0.461111111	73.66111111	29	14.28571429	26	26	28.25	28.25	17.51	9.25	6.74	23.64	4.34	1.83	3.01	0.61	0.72	82.55	0.7625	15.05	1.8	9.525	0.7625	16.5375	0	0.7625	0.1375	62.55	8	6
Nest	2014	594	hatch	21	509.5700073	NO	18.75	18.75	48.42857143	48.42857143	47.5	2.411111111	19.54444444	11.6	14.52777778	2.072222222	14.26666667	0	8.255555556	9.977777778	49.21666667	57.625	19.625	26.4	26.4	62	62	0.61	21.65	19.55	18.64	3.01	16.65	0	10.63	4.23	48.05	4.6625	16.9125	1.6625	9.3875	0.9	11.2875	0	5.2875	17.1625	50.675	4	3
Nest	2014	595	fail	10	525.5499878	NO	29.1	29.1	58.41666667	58.41666667	50	0.061111111	9.038888889	3.088888889	1.733333333	2.133333333	31.88333333	0	10.07777778	19.31666667	30.71666667	53.22222222	30.66666667	38.4	38.4	60	60	0	9.03	4.23	0.11	3.73	23.75	0	10.52	23.64	45.65	0.1375	9.05	1.6625	3.7625	0.1375	42.05	0	9.525	13.9125	12.05	7	3
Nest	2014	596	fail	19	420.3500061	YES	10.5	10.5	37.55555556	37.55555556	30	2.35	14.99444444	3.488888889	11.65	3.027777778	23.15	0.338888889	1.355555556	8.744444444	44.21666667	33.22222222	20.55555556	16.6	16.6	36.25	36.25	1.22	19.75	1.44	19.14	3.62	11.13	0	0.61	12.62	58.55	3.7625	9.05	6.05	2.2875	2.2875	38.175	0.7625	2.2875	3.9	26.3	5	3
Nest	2014	597	hatch	20	291.4899902	NO	13.7	11.75	31.6	44.66666667	33.75	1.672222222	19.65555556	11.77222222	2.411111111	0.338888889	14.43888889	0	19.02777778	4.572222222	30.16111111	23.375	20.75	19.3	18.2	45.5	45.5	3.01	16.24	16.35	3.62	0	18.75	0	18.73	0.72	40.65	0	23.925	6.05	0.9	0.7625	9.05	0	19.4	9.3875	17.05	3	3
Nest	2014	598	fail	2	508.9200134	YES	11.9	11.9	55.75	55.75	32.5	2.011111111	19.31666667	16.53888889	11.65	0.738888889	30.21111111	0	1.016666667	13.25555556	37.16111111	33.22222222	15.55555556	21.6	21.6	41.25	41.25	0.61	26.65	26.65	16.74	0.61	16.85	0	1.22	12.73	45.65	3.7625	10.15	3.9	5.2875	0.9	46.9125	0	0.7625	13.9125	26.55	3	1
Nest	2014	599	fail	7	508.9200134	YES	20.35	20.35	48.4	48.4	21.25	0.738888889	12.36666667	7.261111111	4.633333333	0.061111111	14.92777778	0	6.183333333	8.255555556	50.38333333	34.625	24.22222222	18.5	18.5	40.5	40.5	1.22	14.14	1.94	8.23	0	16.24	0	11.13	14.14	45.15	0.1375	10.15	13.9125	0.1375	0.1375	13.2875	0	0	0.9	56.925	8	7
Nest	2014	600	fail	24	508.9200134	YES	22.2	22.2	45.33333333	45.33333333	50	6.95	19.88333333	6.644444444	11.2	2.688888889	12.36666667	0	3.683333333	2.011111111	57.55	39	12.33333333	29.9	29.9	48.5	48.5	0	24.05	4.34	9.64	3.62	11.13	0	3.01	0.61	48.55	15.6375	14.675	9.525	13.15	1.525	13.9125	0	4.525	3.7625	68.8	6	4
Nest	2014	601	hatch	27	527.9000244	YES	24.55	24.55	57.69230769	57.69230769	45	9.7	8.872222222	5.866666667	2.688888889	0.4	41.43888889	0	11.03333333	8.255555556	35.60555556	53.85714286	38.71428571	24.5	24.5	53.75	53.75	13.73	11.74	8.73	1.22	0	34.05	0	8.12	6.13	47.55	4.6625	5.2875	2.2875	4.525	0.9	50.675	0	14.675	10.9125	20.675	5	4
Nest	2014	602	fail	4	398.9899902	YES	18.3	18.3	25.14285714	25.14285714	36.25	0.061111111	15.49444444	7.383333333	8.7	0	16.26111111	0	2.011111111	6.922222222	43.77222222	27	14	18.7	18.7	46.75	46.75	0	14.25	4.45	6.02	0	18.03	0	3.62	8.73	38.25	0.1375	17.05	11.05	12.05	0	14.05	0	0	4.6625	50.675	5	4
Nest	2014	603	hatch	28	341.7099915	NO	41.6	41.6	61.38461538	61.38461538	57.5	7.627777778	22.32222222	12.87222222	11.96666667	3.344444444	9.377777778	0	13.13333333	6.922222222	57.27222222	53.25	23.85714286	45.9	45.9	63.75	63.75	1.22	33.55	17.15	9.03	3.01	9.64	0	3.62	8.84	58.05	15.6375	8.2875	7.525	15.6375	3.7625	9.05	0	25.025	4.525	56.3	8	4
Nest	2014	604	hatch	20	303.9400024	YES	78.1	20.05	116.5882353	120.7142857	100	5.844444444	27.6	13.53333333	6.244444444	2.133333333	5.966666667	0	0.677777778	0.677777778	73.66111111	59.28571429	27.66666667	73.7	8.5	87.5	7.75	7.51	28.64	13.73	3.62	3.62	0.11	0	0	0	77.55	3.7625	26.3	13.2875	9.525	0.275	13.2875	0	1.525	1.525	68.8	4	2
Nest	2014	605	fail	11	277.7600098	NO	19.85	19.85	50.25	50.25	21.25	0.338888889	13.27222222	9.161111111	6.522222222	5.905555556	27.66111111	0	0.461111111	10.53888889	25.43888889	24.66666667	11.33333333	27.2	27.2	50	50	0.61	16.65	6.85	3.62	3.12	28.75	0	0.83	7.84	34.05	0	9.05	12.05	10.15	9.3875	26.3	0	0	13.9125	14.675	5	4
Nest	2014	606	fail	17	285.3699951	YES	39.8	15.05	58.6	62.2	52.5	13.07222222	10.71111111	4.822222222	1.077777778	0	29.93333333	0.338888889	5.694444444	1.416666667	53.43888889	48	10.5	46.7	30.1	72.5	51.25	20.52	7.24	1.44	1.83	0	31.35	0.61	3.62	0.72	56.15	3.7625	15.05	9.05	0.1375	0	28.1625	0	8.2875	2.2875	50.05	3	2
Nest	2014	607	hatch	22	336.269989	YES	23.75	23.75	61	61	48.75	0	19.99444444	7.211111111	12.64444444	5.844444444	23.21111111	0	4.911111111	4.083333333	41.16111111	40.77777778	14.11111111	41.3	41.3	77	77	0	19.75	9.14	16.13	7.51	23.75	0	8.23	3.12	43.55	0	20.3	4.8	8.2875	3.7625	22.5375	0	0.7625	5.2875	38.175	1	1
Nest	2014	608	fail	18	363.4899902	YES	11.7	0.75	79.5	80	12.5	4.233333333	4.205555556	10.32222222	10.07777778	0.338888889	26.77222222	0	1.672222222	5.416666667	47.60555556	16.33333333	10.88888889	19.4	1.5	44.75	0	0	7.35	18.25	7.51	0	17.15	0	3.01	6.13	47.55	9.525	0.275	0.4125	13.2875	0.7625	38.8	0	0	4.525	47.675	2	2
Nest	2014	609	fail	17	525.5499878	NO	20.1	13.75	47	43.8	46.25	0.338888889	12.93333333	9.988888889	12.08888889	2.35	35.93333333	0	11.86111111	3.088888889	32.66111111	43.22222222	22.55555556	34.4	21.7	62.75	38.5	0.61	6.74	1.44	10.63	0.61	55.04	0	13.12	1.33	18.75	0	20.675	20.675	13.9125	4.525	12.05	0	10.2875	5.2875	50.05	5	3
Nest	2014	610	fail	1	390.25	YES	18	18	41.9	41.9	42.5	0	12.59444444	8.533333333	1.755555556	2.75	27.04444444	0	4.083333333	5.711111111	43.93888889	41.75	28.5	23.4	23.4	43.75	43.75	0	9.14	4.23	1.33	0.72	23.14	0	0.72	8.34	48.05	0	16.9125	13.9125	2.2875	5.2875	31.925	0	8.2875	2.425	38.8	7	5
Nest	2014	611	fail	25	255.1399994	NO	16.75	16.15	51	54.7	3.75	6.522222222	11.87777778	3.488888889	6.922222222	7.011111111	34.10555556	3.344444444	3.683333333	0.461111111	19.37777778	40.88888889	13.55555556	18.4	18.4	36	36	3.01	17.15	4.45	4.34	12.62	40.15	3.01	3.62	0.72	23.75	10.9125	5.2875	2.2875	10.15	0	26.55	3.7625	3.7625	0.1375	13.9125	7	5
Nest	2014	612	hatch	27	277.7600098	YES	27.8	27.8	47.76470588	47.76470588	45	4.511111111	27.93888889	14.88333333	0.183333333	2.011111111	24.59444444	0	7.516666667	6.922222222	37.60555556	45.55555556	20.55555556	18.6	18.6	46.5	46.5	0.61	17.15	12.65	0.22	0	40.04	0	13.53	1.33	34.05	9.3875	41.425	17.675	0.1375	4.525	5.2875	0	0	13.9125	42.05	7	5
Nest	2014	613	fail	20	356.7900085	YES	26.45	20.2	111.5555556	80.5	35	4.511111111	10.26666667	3.988888889	0.677777778	0.061111111	38.54444444	0	0.4	4.483333333	40.21666667	52.55555556	13.55555556	22.5	22.5	40.75	40.75	8.12	4.95	3.95	0.61	0	48.75	0	0.72	1.94	39.25	0	16.9125	4.0375	0.7625	0.1375	25.7875	0	0	7.6625	41.425	7	5
Nest	2014	614	hatch	25	548.1900024	NO	28.6	28.6	69.6875	69.6875	68.75	0.4	20.93888889	20.49444444	1.733333333	0.061111111	27.87777778	0.338888889	14.80555556	9.272222222	35.88333333	44.55555556	24	40.1	40.1	50.25	50.25	0.11	28.55	28.55	0	0	22.15	0.61	23.64	7.85	38.55	0.7625	11.425	10.425	3.9	0.1375	35.0375	0	3.7625	11.05	32.55	4	1
Nest	2014	615	fail	5	298.5599976	YES	38	38	30.4	30.4	40	9.3	12.36666667	7.638888889	8.344444444	1.016666667	10.20555556	0	3.15	1.477777778	76.71666667	48.4	14	45.7	45.7	59.25	59.25	0.61	11.74	6.13	7.51	1.22	6.63	0	1.33	0.72	73.05	20.1625	13.15	9.525	9.3875	0.7625	14.675	0	5.425	2.425	81.3	3	2
Nest	2014	616	hatch	28	274.3200073	NO	25.2	24.35	56.8	60.66666667	57.5	2.011111111	18.15	14.03888889	4.172222222	1.672222222	50.77222222	0	0.338888889	8.361111111	40.49444444	34.55555556	16.66666667	43.5	43.5	74	74	3.62	9.64	14.14	0	0	36.35	0	0.61	6.02	56.15	0	28.7875	13.9125	9.3875	3.7625	68.8	0	0	11.2875	20.925	2	1
Nest	2014	617	hatch	14	276.8500061	NO	34.2	34.2	47.33333333	47.33333333	36.25	0.4	8.105555556	4.483333333	1.672222222	4.85	24.31666667	0.338888889	2.472222222	9.761111111	54.60555556	26.71428571	16.14285714	45.2	45.2	83.75	83.75	0.72	4.95	1.33	0	0.61	13.73	0.61	4.34	4.34	77.55	0	12.05	8.425	3.7625	10.15	37.55	0	0.1375	16.5375	25.925	3	3
Nest	2014	618	hatch	27	327.3099976	YES	11.4	10.4	39	50	32.5	0	12.55	10.1	2.472222222	0.338888889	24.87222222	0	0.8	4.761111111	37.71666667	24.125	11.875	20.8	20.8	52	52	0	9.25	4.34	3.01	0	31.24	0	0.72	6.74	34.25	0	16.675	17.3	1.8	0.7625	16.9125	0	0.9	2.2875	42.05	1	1
Nest	2014	619	hatch	28	299.8699951	YES	30.8	30.8	50.64285714	50.64285714	58.75	7.627777778	22.77222222	19.54444444	6.922222222	6.183333333	16.92777778	0	3.744444444	9.083333333	60.32777778	57.33333333	47.66666667	34.3	34.3	59.75	59.75	0.61	16.85	13.64	3.73	3.62	28.64	0	3.12	15.74	43.55	16.4	30.175	26.925	10.9125	9.3875	2.2875	0	4.525	0.7625	81.3	5	4
Nest	2014	620	fail	9	258.0799866	NO	18.6	7.9	37.28571429	24.5	32.5	0.338888889	10.43333333	1.877777778	4.422222222	1.733333333	34.38333333	0	2.072222222	4.544444444	29.38333333	23.5	15.375	25.1	4.7	51	0	0	12.65	2.55	3.73	3.12	19.25	0	3.12	1.44	31.65	0.7625	7.6625	1.0375	5.2875	0	53.3	0	0.7625	8.425	26.55	5	3
Nest	2014	621	fail	11	258.0799866	NO	29.3	29.3	41.36363636	41.36363636	32.5	1.672222222	12.53333333	7.427777778	2.194444444	0.4	30.71666667	0	11.86111111	18.99444444	19.99444444	29	34.28571429	39.4	39.4	75.5	75.5	3.01	13.53	6.74	0.33	0.72	29.25	0	20.52	25.85	4.95	0	11.2875	8.2875	4.525	0	32.55	0	1.0375	10.425	38.8	4	3
Nest	2014	622	hatch	26	256.0799866	YES	29.65	16.25	46.36363636	40.44444444	56.25	2.011111111	9.988888889	3.15	1.016666667	1.672222222	23.27222222	1.672222222	7.577777778	13.53333333	40.93333333	23.5	17.5	41.3	14.5	89.75	22.75	3.01	7.24	1.33	0.61	0	21.15	3.01	13.53	20.74	30.54	0.7625	13.425	5.425	1.525	3.7625	25.925	0	0.1375	4.525	53.925	5	3
Nest	2014	623	hatch	27	495.6900024	NO	35.65	35.65	53.26086957	53.26086957	60	0.4	18.48888889	10.53888889	9.25	5.355555556	39.26111111	0	6.688888889	5.694444444	31.88333333	52.44444444	24.125	34.5	34.5	60.25	60.25	0.72	7.24	0.94	6.13	3.01	50.54	0	6.02	6.63	28.75	0	32.55	22.5375	13.15	8.2875	25.1625	0	7.525	4.525	35.8	9	4
Nest	2014	624	fail	8	230.0899963	NO	32.6	25.9	40.54545455	59.5	21.25	0.338888889	11.6	9.866666667	10.97222222	3.683333333	23.53888889	0	1.077777778	1.138888889	57.55	23.57142857	16.14285714	49.9	37.5	73.75	73.75	0	16.65	17.15	3.62	3.01	21.24	0	1.22	0.83	63.05	0.7625	5.2875	0.7625	20.1625	4.525	26.4125	0	0.9	1.525	50.675	3	3
Nest	2014	625	fail	2	260.7399902	NO	29.2	28.55	53.08333333	50.27272727	17.5	0.522222222	23.76666667	7.538888889	3.405555556	3.683333333	33.77222222	0	4.511111111	4.361111111	42.71666667	47	21.75	34.4	33.1	66.5	63.25	0.33	14.75	11.74	6.02	3.01	51.15	0	8.12	7.24	33.75	0.7625	35.0375	2.2875	0.1375	4.525	12.05	0	0	0.7625	53.925	7	7
Nest	2014	626	fail	24	260.7399902	NO	22.95	13.05	51.14285714	48.4	25	0	19.60555556	11.93888889	2.194444444	2.35	25.71666667	0	1.355555556	19.59444444	43.43333333	35.66666667	23.33333333	23.5	23.5	28.5	28.5	0	18.75	9.75	0.72	4.23	36.65	0	1.83	6.63	38.14	0	20.675	14.675	4.0375	0	12.05	0	0.7625	35.8	50.05	5	3
Nest	2014	627	fail	25	521.3200073	NO	31.95	14.8	22.66666667	29.2	15	4.511111111	3.744444444	2.35	9.022222222	4.022222222	16.16111111	0	0.4	24.31666667	35.82777778	39	23	37.9	22.9	55.25	49.75	8.12	3.12	1.22	3.62	6.63	14.75	0	0.61	33.25	25.85	0	4.525	3.7625	15.775	0.7625	17.925	0	0.1375	13.15	48.3	9	7
Nest	2014	628	fail	10	300.3099976	NO	19.1	19.1	43.25	43.25	25	10.07777778	12.05	3.55	5.25	0	34.82777778	0.338888889	6.183333333	2.811111111	35.27222222	27.83333333	14.05555556	23.4	23.4	45.5	45.5	10.63	4.95	4.95	1.83	0	39.05	0.61	10.52	3.84	28.25	9.3875	20.925	1.8	9.525	0	29.55	0	0.7625	1.525	44.05	3	2
Nest	2014	629	hatch	28	420.3500061	YES	6.8	6.8	30.28571429	30.28571429	38.75	7.011111111	11.53888889	3.15	2.35	1.733333333	25.37777778	0	0.461111111	6.305555556	46.71666667	21	17.71428571	10.1	10.1	22.5	22.5	0	9.64	1.44	0	0	36.65	0	0.61	8.23	34.05	15.775	13.9125	5.2875	5.2875	3.9	11.2875	0	0.275	3.9	62.55	5	5
Nest	2014	630	hatch	27	298.5599976	YES	26.55	26.55	44.36363636	44.36363636	40	0.4	21.05	8.994444444	7.577777778	2.35	24.54444444	0	0	2.811111111	36.27222222	21.55555556	14.66666667	44.8	44.8	72.5	72.5	0.11	28.55	11.85	0.11	1.22	33.55	0	0	1.33	34.25	0.7625	11.675	5.425	16.9125	3.7625	13.2875	0	0	4.6625	38.8	3	2
Nest	2014	631	fail	3	298.5599976	YES	25.75	25.75	48.44444444	48.44444444	41.25	1.733333333	23.21111111	11.93888889	6.305555556	3.744444444	17.87222222	0	9.638888889	10.41666667	51.71666667	60	25.71428571	35.3	35.3	51.75	51.75	3.01	18.64	7.35	7.73	3.01	13.53	0	3.62	12.73	62.55	0.1375	28.925	17.675	4.525	4.6625	23.3	0	17.1625	7.525	38.175	4	1
Nest	2014	632	fail	23	295.4299927	YES	50.2	50.2	53.05	53.05	37.5	10.47777778	9.927777778	5.694444444	1.016666667	0.061111111	20.60555556	0	2.072222222	3.683333333	46.43888889	24.33333333	30.5	55.3	55.3	67	67	8.23	6.13	6.02	0.61	0	35.65	0	3.62	6.63	38.55	13.2875	14.675	5.2875	1.525	0.1375	1.8	0	0.1375	0	56.3	4	2
Nest	2014	633	hatch	26	299.8699951	YES	12.35	12.35	50.83333333	50.83333333	45	0	14.15	4.7	1.794444444	0.4	31.03888889	0	0.338888889	4.483333333	43.21666667	20.22222222	14.11111111	18	18	37.5	37.5	0	11.74	4.84	3.12	0.72	25.74	0	0.61	6.13	45.15	0	17.1625	4.525	0.1375	0	37.6625	0	0	2.425	40.8	3	1
Nest	2014	634	hatch	26	296.4299927	NO	40.7	40.7	66.85714286	66.85714286	60	3.344444444	25.32777778	14.55	3.027777778	0.061111111	13.7	0	2.011111111	12.07777778	45.38333333	59	23.77777778	64.7	64.7	34	34	3.01	33.55	23.75	3.62	0.11	3.62	0	0	18.12	58.05	3.7625	15.05	3.05	2.2875	0	26.3	0	4.525	4.525	29.55	2	2
Nest	2014	635	hatch	28	298.5599976	YES	21.8	21.8	48.54545455	48.54545455	52.5	4.022222222	13.76111111	8.594444444	1.016666667	2.011111111	12.87222222	0	2.072222222	20.76111111	50.66111111	48.4	25.4	21.9	21.9	38	38	7.24	14.14	11.74	1.22	3.01	16.54	0	3.73	25.63	58.05	0	13.2875	4.6625	0.7625	0.7625	8.2875	0	0	14.675	41.425	6	5
Nest	2014	636	hatch	19	298.5599976	YES	39.05	39.05	48.28571429	48.28571429	43.75	0.738888889	10.71111111	4.483333333	4.144444444	2.811111111	35.99444444	0	2.411111111	4.483333333	42.05	37	18.66666667	44.6	44.6	47.75	47.75	0.72	12.65	4.34	3.73	4.84	31.65	0	3.62	6.24	57.55	0.7625	8.2875	4.6625	4.6625	0.275	41.425	0	0.9	2.2875	22.675	2	1
Nest	2014	637	fail	12	298.5599976	YES	7.15	7.15	45.33333333	45.33333333	25	4.172222222	25.43888889	8.655555556	6.983333333	3.027777778	19.60555556	0.338888889	4.85	24.65555556	28.49444444	31.77777778	24.55555556	13	13	31.5	31.5	7.51	31.65	11.24	1.94	2.44	21.15	0.61	8.12	11.85	27.15	0	17.675	5.425	13.2875	3.7625	17.675	0	0.7625	40.6625	30.175	2	2
Nest	2014	638	hatch	26	398.9899902	YES	44.9	44.9	46.2	46.2	56.25	0.061111111	25.43888889	11.77222222	2.072222222	0.677777778	33.26666667	6.95	8.805555556	13.93333333	41.43888889	57.625	25	55.9	55.9	36	36	0	36.15	19.25	3.12	1.22	21.24	0	15.13	24.25	43.55	0.1375	12.05	2.425	0.7625	0	48.3	15.6375	0.9	1.0375	38.8	7	1
Nest	2014	639	fail	10	398.9899902	YES	12.4	12.4	34.28571429	34.28571429	27.5	0	17.49444444	6.494444444	3.805555556	0.4	13.25555556	0	0	20.20555556	50.66111111	26.16666667	14.55555556	19.2	19.2	35	35	0	12.35	9.75	3.62	0.11	16.24	0	0	32.64	46.15	0	23.925	2.425	4.0375	0.7625	9.525	0	0	4.6625	56.3	3	1
Nest	2014	640	hatch	25	295.4299927	YES	16.95	16.95	34.76923077	34.76923077	26.25	3.344444444	15.05	9.161111111	1.672222222	2.011111111	25.7	0	0.677777778	7.427777778	54.88333333	33.5	25.25	20.6	20.6	32.25	32.25	3.01	8.95	7.35	0	3.62	25.74	0	0.61	4.23	55.65	3.7625	22.675	11.425	3.7625	0	25.65	0	0.7625	11.425	53.925	6	5
Nest	2014	641	fail	4	295.4299927	YES	30	26.75	43.2	55.36363636	55	9.727777778	13.21111111	8.655555556	2.35	2.011111111	13.65555556	0	6.183333333	7.472222222	53.71666667	29.42857143	23.71428571	39.9	34.4	52.25	52.25	0	17.15	11.85	1.22	3.62	12.84	0	7.51	12.73	31.65	21.8875	8.2875	4.6625	3.7625	0	14.675	0	4.525	0.9	81.3	3	1
Nest	2014	642	hatch	28	299.8699951	YES	20.4	20.4	52.83333333	52.83333333	35	15.97222222	12.70555556	8.316666667	0.8	6.244444444	29.38333333	0	2.411111111	6.766666667	48.16111111	29	18.75	33	33	60	60	25.13	18.64	10.74	0.22	3.62	31.65	0	3.73	0.94	45.65	4.525	5.2875	5.2875	1.525	9.525	26.55	0	0.7625	14.05	51.3	1	1
Nest	2014	643	hatch	25	295.4299927	YES	18.15	18.15	50.7	50.7	41.25	1.733333333	28.70555556	14.03888889	3.866666667	0.677777778	30.48888889	0	8.622222222	6.922222222	27.04444444	37.22222222	26.22222222	25.9	25.9	43.25	43.25	3.12	36.04	19.14	0.83	0.61	21.74	0	12.51	4.23	28.55	0	19.5375	7.6625	7.6625	0.7625	41.425	0	3.7625	10.2875	25.1625	4	2
Nest	2014	644	hatch	10	295.4299927	YES	15.15	15.15	44.8	44.8	37.5	0	17.21666667	7.383333333	4.144444444	0.461111111	27.6	0	0.061111111	11.32222222	27.77222222	16.33333333	11.55555556	14.9	14.9	37.25	37.25	0	11.85	4.45	1.22	0.72	31.15	0	0.11	16.65	19.25	0	23.925	11.05	7.8	0.1375	23.1625	0	0	4.6625	38.425	4	4
Nest	2014	645	fail	7	295.4299927	YES	18.95	18.95	41.7	41.7	32.5	4.172222222	28.70555556	19.03888889	0.8	4.511111111	28.21666667	1.672222222	3.427777778	4.761111111	50.66111111	34.375	31.625	25.1	25.1	62.75	62.75	7.51	23.64	23.64	0.72	7.51	31.65	0	5.45	7.24	43.55	0	35.0375	13.2875	0.9	0.7625	23.925	3.7625	0.9	1.6625	59.55	3	2
Nest	2014	646	hatch	25	241.2799988	NO	47.35	46.45	42	41.33333333	37.5	1.733333333	12.21666667	13.88333333	3.744444444	0	24.87222222	0	3.744444444	11.2	44.32777778	23.55555556	15.33333333	55.8	55.8	57.25	57.25	3.12	17.15	14.25	0.72	0	19.14	0	6.63	9.03	55.65	0	6.05	13.425	7.525	0	32.0375	0	0.1375	13.9125	30.175	8	1
Nest	2014	647	fail	27	315.1000061	YES	13.95	10.75	41.2	64.16666667	26.25	0.061111111	12.99444444	12.70555556	1.016666667	0	38.09444444	0	4.511111111	6.583333333	42.16111111	28.55555556	14.25	20.7	20.2	41.25	41.25	0	13.75	16.24	1.22	0	33.03	0	8.12	0.72	55.65	0.1375	12.05	8.2875	0.7625	0	44.425	0	0	13.9125	25.3	5	5
Nest	2014	648	fail	9	315.1000061	YES	30.2	16	34.31578947	33.16666667	22.5	1.733333333	17.15555556	11.43333333	8.255555556	0	16.71111111	0	0.4	12.47777778	46.82777778	23	18.11111111	36.8	13.6	41.25	0	3.12	21.24	16.35	3.73	0	26.35	0	0.72	18.84	45.65	0	12.05	5.2875	13.9125	0	4.6625	0	0	4.525	48.3	7	4
Nest	2014	649	hatch	28	303.1000061	NO	13.35	10.95	35.16666667	48.25	28.75	0.061111111	21.05	3.705555556	5.477777778	2.133333333	43.77222222	0	0.338888889	5.016666667	41.27222222	20.55555556	12.22222222	24.1	20.9	44.5	38	0	16.85	2.44	3.23	0.61	55.65	0	0	6.02	28.75	0.1375	26.3	5.2875	8.2875	4.0375	28.925	0	0.7625	3.7625	56.925	4	1
Nest	2014	650	fail	36	388.7099915	YES	17.45	17.45	62.57142857	62.57142857	15	2.011111111	17.70555556	7.977777778	2.133333333	7.966666667	4.761111111	0.338888889	0.861111111	7.411111111	64.27222222	29.2	18.83333333	25.2	25.2	58.25	58.25	3.01	6.74	11.13	0.72	13.12	7.24	0.61	0.33	13.34	63.05	0.7625	31.4125	4.0375	3.9	1.525	1.6625	0	1.525	0	65.8	5	4
Nest	2014	651	hatch	14	388.7099915	YES	18.95	16.4	42.875	47.33333333	30	0.338888889	12.42777778	7.15	4.083333333	4.022222222	33.98333333	0	19.74444444	6.983333333	22.21666667	21.44444444	20.66666667	29.8	29.8	61.5	61.5	0.61	15.63	6.63	6.02	0.61	23.03	0	32.53	3.73	20.85	0	8.425	7.8	1.6625	8.2875	47.675	0	3.7625	11.05	23.925	3	3
Nest	2014	652	fail	17	388.7099915	YES	19.3	19.3	31.57142857	31.57142857	17.5	10.06666667	11.66111111	9.988888889	2.072222222	3.344444444	29.04444444	0	0.8	5.311111111	32.05	29.85714286	23	15.1	15.1	20.75	20.75	18.12	4.45	8.34	0.11	3.01	16.24	0	0.83	1.33	44.05	0	20.675	12.05	4.525	3.7625	45.05	0	0.7625	10.2875	17.05	10	5
Nest	2014	653	fail	3	398.9899902	YES	19.35	19.35	43.11111111	43.11111111	28.75	0	26.49444444	12.82777778	4.022222222	1.077777778	19.48888889	0	1.916666667	4.022222222	56.21666667	34.5	16.33333333	38.7	38.7	55.75	55.75	0	26.65	16.35	3.62	1.33	16.24	0	3.23	6.02	60.65	0	26.3	8.425	4.525	0.7625	23.55	0	0.275	1.525	50.675	3	2
Nest	2014	654	hatch	26	398.9899902	YES	22.1	21.55	31	34.33333333	30	0	10.16111111	4.822222222	0.861111111	1.355555556	17.36666667	0	4.172222222	2.933333333	36.16111111	25.33333333	12.33333333	38.2	38.2	75.25	75.25	0	16.35	4.34	0.72	1.22	23.03	0	7.51	3.34	39.05	0	2.425	5.425	1.0375	1.525	10.2875	0	0	2.425	32.55	4	4
Nest	2014	655	fail	12	523.6699829	YES	15.25	15.25	37.5	37.5	30	4.511111111	25.16111111	14.21111111	6.033333333	5.905555556	15.26666667	0	9.788888889	2.072222222	45.38333333	45.11111111	18.42857143	17.6	17.6	39	39	8.12	14.25	4.95	4.84	3.12	21.35	0	0.11	3.12	43.05	0	38.8	25.7875	7.525	9.3875	7.6625	0	21.8875	0.7625	48.3	5	3
Nest	2014	656	fail	17	534.960022	YES	13.95	13.95	37.19332183	0	10	4.511111111	14.88333333	6.216666667	2.35	9.022222222	15.71111111	0	3.744444444	6.583333333	59.77222222	44.55555556	35	15.1	15.1	32.5	32.5	7.51	12.65	6.85	1.22	15.52	14.75	0	6.13	11.24	52.55	0.7625	17.675	5.425	3.7625	0.9	16.9125	0	0.7625	0.7625	68.8	4	3
Nest	2014	657	hatch	28	267.7099915	NO	15.7	1.3	45.6	26	17.5	0.338888889	9.716666667	3.766666667	5.038888889	5.188888889	32.6	0	4.294444444	14.57777778	22.93888889	24.55555556	19	21.7	0	54.25	0	0.61	7.85	4.95	1.83	1.83	43.05	0	7.73	26.24	14.75	0	12.05	2.2875	9.05	9.3875	19.5375	0	0	0	33.175	1	1
Nest	2014	658	NA	NA	356.1799927	NO	28.8	27.8	35.81818182	41.55555556	22.5	2.072222222	13.59444444	12.21111111	1.733333333	0.061111111	6.433333333	0	2.011111111	2.472222222	63.10555556	30.33333333	21.28571429	36.6	36.6	43.5	43.5	3.62	15.63	21.04	3.01	0	10.25	0	3.62	3.73	63.05	0.1375	11.05	1.175	0.1375	0.1375	1.6625	0	0	0.9	63.175	6	2
Nest	2011	659	fail	6	287.9299927	YES	25.4	25.4	19.79545455	19.79545455	38.75	0.677777778	5.438888889	5.377777778	3.683333333	1.733333333	21.1	0	1.077777778	9.361111111	43.16111111	37.125	28	33.2	33.2	33.75	33.75	0.61	7.85	7.24	3.01	3.01	16.74	0	0.72	1.33	68.05	0.7625	2.425	3.05	4.525	0.1375	26.55	0	1.525	19.4	12.05	16	7
Nest	2011	660	fail	8	303.9400024	YES	22.6	22.6	29.15	29.15	43.75	0.061111111	22.38333333	9.272222222	10.07777778	0.677777778	51.99444444	0	1.672222222	7.538888889	23.55	31.88888889	19	33.5	33.5	51.25	51.25	0.11	28.55	12.35	3.01	0.61	57.55	0	3.01	1.83	21.35	0	14.675	5.425	18.9125	0.7625	45.05	0	0	14.675	26.3	8	6
Nest	2011	661	fail	20	294.3699951	YES	22.75	22.5	29.72727273	31.2	32.5	5.905555556	16.26111111	8.255555556	0.677777778	2.011111111	24.21666667	0	0.461111111	2.472222222	52.27222222	28.55555556	16.625	34.9	34.9	61.5	61.5	7.51	15.63	8.12	1.22	3.01	26.85	0	0.83	4.23	63.05	3.9	17.05	8.425	0	0.7625	20.925	0	0	0.275	38.8	9	7
Nest	2011	662	fail	4	260.1700134	YES	35.95	34.95	23.76470588	22.1875	40	0.738888889	9.438888889	5.161111111	0.8	3.683333333	27.32222222	0	2.011111111	4.422222222	50.66111111	20.66666667	18.77777778	46.3	46.3	61.25	61.25	0.72	9.75	4.45	1.22	6.63	26.04	0	3.01	4.84	58.05	0.7625	9.05	6.05	0.275	0	28.925	0	0.7625	3.9	41.425	12	7
Nest	2011	663	fail	16	301.6199951	YES	31.8	31.8	40.56666667	40.56666667	66.25	2.011111111	25.92777778	9.761111111	25.97777778	1.733333333	27.09444444	0.061111111	0.338888889	8.405555556	35.99444444	36.44444444	20.88888889	41.8	41.8	66.25	66.25	3.01	14.14	13.34	36.24	0	23.14	0.11	0.61	7.62	33.75	0.7625	40.6625	5.2875	13.15	3.9	32.0375	0	0	9.3875	38.8	11	9
Nest	2011	664	hatch	22	304.4299927	YES	22.35	21.25	28.625	30.35714286	32.5	0	11.87777778	10.87777778	9.7	0.4	18.7	0	0.461111111	3.027777778	38.38333333	40.25	23.875	26.4	26.4	44	44	0	12.65	11.35	16.74	0.11	23.14	0	0.11	1.83	29.05	0	10.9125	10.2875	0.9	0.7625	13.15	0	0.9	4.525	50.05	12	7
Nest	2011	665	fail	5	301.6199951	YES	20.1	20.1	22.18181818	22.18181818	20	2.011111111	11.6	4.544444444	0.4	0.338888889	28.76666667	1.672222222	3.344444444	7.538888889	37.43888889	24.28571429	14.85714286	21.8	21.8	29.75	29.75	0.61	9.64	4.34	0	0	48.05	3.01	6.02	12.35	12.35	3.7625	14.05	4.8	0.9	0.7625	4.6625	0	0	1.525	68.8	11	6
Nest	2011	666	fail	3	302.2600098	YES	23.1	23.1	22.47058824	22.47058824	13.75	0.061111111	10.20555556	2.811111111	0.461111111	0.461111111	25.16111111	0.338888889	11.12222222	14.55	26.88333333	18.3125	17	19.7	19.7	24.75	24.75	0.11	10.25	4.84	0.22	0.11	26.65	0	0	9.45	41.15	0	10.15	0.275	0.7625	0.9	23.3	0.7625	25.025	20.925	9.05	12	4
Nest	2011	667	fail	4	284.7200012	YES	32.55	32.15	38	39.23809524	55	0	12.21666667	6.216666667	2.011111111	2.011111111	19.37777778	1.672222222	3.344444444	7.916666667	39.55	31.77777778	11.55555556	42.1	42.1	52.25	52.25	0	12.35	7.35	3.01	3.01	28.64	3.01	3.01	11.13	43.05	0	12.05	4.8	0.7625	0.7625	7.8	0	3.7625	3.9	35.175	19	10
Nest	2011	668	fail	18	284.7200012	YES	28.25	26.1	31.89583333	33.95238095	41.25	0.338888889	21.21666667	8.105555556	10.75555556	10.41666667	14.65555556	0	3.344444444	4.972222222	42.60555556	32.66666667	27.44444444	38.9	34.6	57.25	47.5	0.61	24.05	7.85	11.74	3.73	19.14	0	6.02	1.33	36.15	0	17.675	8.425	9.525	18.775	9.05	0	0	9.525	50.675	16	8
Nest	2011	669	hatch	12	300.2900085	YES	28.15	28.15	27.2	27.2	43.75	0	17.04444444	4.761111111	3.805555556	5.1	28.99444444	0	2.472222222	14.36111111	40.10555556	31	16.28571429	31.8	31.8	48.75	48.75	0	12.04	7.24	3.62	4.95	38.05	0	3.62	25.74	21.65	0	23.3	1.6625	4.0375	5.2875	17.675	0	1.0375	0.1375	63.175	17	12
Nest	2011	670	hatch	15	301.6199951	YES	26.1	26.1	31.46296296	31.46296296	25	0.338888889	11.93888889	6.494444444	3.027777778	6.522222222	35.71666667	0	8.961111111	19.03888889	26.60555556	26.94444444	19.16666667	29.3	29.3	40	40	0.61	14.25	6.85	3.62	11.13	28.75	0	3.62	20.74	36.65	0	9.05	6.05	2.2875	0.7625	44.425	0	15.6375	16.9125	14.05	15	8
Nest	2011	671	fail	12	254.1499939	YES	21.7	21.7	17.35714286	17.35714286	33.75	0.338888889	10.49444444	12.99444444	3.088888889	3.683333333	30.1	0	2.35	11.37222222	26.60555556	23.44444444	18.88888889	32.5	32.5	51.5	51.5	0	9.25	9.25	4.84	3.01	35.54	0	3.62	4.84	28.75	0.7625	12.05	17.675	0.9	4.525	23.3	0	0.7625	19.5375	23.925	17	6
Nest	2011	672	hatch	19	289.8099976	YES	18.6	18.6	23.23684211	23.23684211	17.5	0.677777778	15.77222222	6.494444444	3.366666667	1.794444444	26.49444444	0	0.338888889	2.472222222	34.27222222	21.625	19.75	25.6	25.6	40.75	40.75	0.61	17.15	4.95	4.23	3.12	17.15	0	0.61	0.83	43.55	0.7625	14.05	8.425	2.2875	0.1375	38.175	0	0	4.525	22.675	14	6
Nest	2011	673	fail	5	302.2600098	YES	29.15	29.15	26.26315789	26.26315789	37.5	0	6.216666667	3.272222222	7.855555556	2.011111111	16.98888889	0	4.172222222	2.255555556	34.66111111	14.66666667	8.777777778	26.9	26.9	29.5	29.5	0	4.95	3.95	8.12	0	19.45	0	0	3.95	21.85	0	7.8	2.425	7.525	4.525	13.9125	0	9.3875	0.1375	50.675	13	10
Nest	2011	674	fail	2	302.2600098	YES	22.6	22.6	24.57142857	24.57142857	46.6	0.4	12.42777778	5.816666667	16.92777778	1.416666667	17.38333333	0	0.061111111	11.43333333	45.38333333	17.88888889	12.44444444	31	31	37.75	37.75	0.61	8.23	3.84	13.73	1.83	19.25	0	0.11	11.24	43.55	0.1375	17.675	8.2875	20.925	0.9	15.05	0	0	11.675	47.675	11	7
Nest	2011	675	fail	14	252.0800018	YES	28.2	28.2	26.34210526	26.34210526	20	1.672222222	9.1	10.26666667	2.688888889	1.672222222	30.03888889	0	1.733333333	2.472222222	30.71666667	19.125	16.25	22.3	22.3	16.5	16.5	3.01	10.25	10.25	0.61	3.01	23.03	0	3.01	3.62	43.55	0	7.6625	10.2875	5.2875	0	38.8	0	0.1375	1.0375	14.675	10	8
Nest	2011	676	fail	23	266.519989	YES	45.1	38.55	27.23684211	28.89285714	37.5	9.022222222	15.26666667	12.42777778	5.694444444	2.072222222	24.87222222	0	0.738888889	2.411111111	51.82777778	31.375	21.25	52	46.1	74.5	74.5	16.13	7.35	6.74	6.02	0	26.54	0	1.22	0.61	55.65	0.1375	25.1625	19.5375	5.2875	4.6625	22.7875	0	0.1375	4.6625	47.05	17	13
Nest	2011	677	hatch	18	309.9200134	YES	38.85	38.85	34.86538462	34.86538462	55	0.061111111	14.88333333	9.883333333	2.072222222	6.75	29.38333333	1.672222222	0.677777778	8.766666667	43.49444444	35.77777778	16.22222222	43.3	43.3	64.5	64.5	0.11	12.65	9.45	3.01	9.14	19.25	3.01	0.61	14.45	40.65	0	17.675	10.425	0.9	3.7625	42.05	0	0.7625	1.6625	47.05	23	9
Nest	2011	678	hatch	19	309.9200134	YES	27	27	22.68	22.68	41.25	4.233333333	6.711111111	8.761111111	6.644444444	7.688888889	28.21666667	0	2.411111111	2.133333333	46.82777778	24.55555556	30.33333333	30.3	30.3	38.25	38.25	0.11	5.45	6.74	3.73	1.22	43.55	0	3.62	3.62	33.75	9.3875	8.2875	11.2875	10.2875	15.775	9.05	0	0.9	0.275	63.175	9	8
Nest	2011	679	fail	4	275.9400024	YES	24.9	24.9	28.39473684	28.39473684	13.75	0	12.87222222	6.094444444	5.355555556	0.677777778	26.32777778	0	0.4	22.09444444	29.04444444	26.85714286	11.71428571	39.4	39.4	62.25	62.25	0	16.54	7.24	6.63	0.61	40.65	0	0.72	14.14	35.54	0	8.2875	4.6625	3.7625	0.7625	8.425	0	0	32.0375	20.925	15	8
Nest	2011	680	fail	6	257.8099976	YES	38.25	19.05	37.46774194	36.19444444	32.5	4.511111111	10.20555556	1.694444444	6.705555556	1.355555556	22.77222222	0	0.338888889	10.25	30.43888889	26.44444444	18.375	38.5	18.5	74.5	27.5	7.51	11.13	1.22	8.34	1.22	24.75	0	0	0.83	31.15	0.7625	9.05	2.2875	4.6625	1.525	20.3	0	0.7625	22.025	29.55	20	8
Nest	2011	681	hatch	25	263.269989	YES	47.65	46.65	65.74	66.77083333	67.5	1.672222222	10.49444444	4.544444444	11.71111111	3.805555556	32.87777778	0	7.3375	0.8	33.49444444	40.22222222	19.88888889	47.4	45.4	66.25	66.25	0	9.75	4.45	5.45	3.12	28.64	0	9.3875	1.33	24.75	3.7625	11.425	4.6625	19.5375	4.6625	38.175	0	5.2875	0.1375	44.425	20	14
Nest	2012	682	hatch	7	285.7399902	NO	48.35	47.5	43.16666667	43.43478261	60	0.45	28.2375	17.41875	15.1	8.8375	11.71875	0	12.725	4.14375	59.7375	65.42857143	19.16666667	71.3	69.6	71.5	71.5	0.61	24.05	9.64	18.14	11.13	15.02	0	16.13	0.61	53.05	0.183333333	35.21666667	30.38333333	10.03333333	5.016666667	6.216666667	0	7.05	10.03333333	70.88333333	18	11
Nest	2012	683	fail	12	248.6199951	YES	25.3	24.45	21.45	21.47368421	35	4.233333333	24.10555556	12.82777778	2.35	0.4	18.04444444	0	1.672222222	3.15	49.60555556	31.33333333	14.77777778	36.4	34.7	50	45.75	7.51	22.15	8.95	3.01	0.61	11.74	0	3.01	3.84	58.05	0.1375	26.55	17.675	1.525	0.1375	25.925	0	0	2.2875	39.05	14	9
Nest	2012	684	fail	10	265.019989	YES	31.3	20.85	31.95	34.85714286	27.5	0	20.16111111	6.772222222	4.483333333	1.733333333	28.21666667	0	0.338888889	12.98333333	26.77222222	22.61111111	14	32.6	29.5	43.5	35.75	0	26.65	10.25	1.44	0.11	19.75	0	0.61	16.13	36.15	0	12.05	2.425	8.2875	3.7625	38.8	0	0	9.05	15.05	8	4
Nest	2012	685	fail	9	265.019989	YES	27.6	25.5	38	38.4	35	1.672222222	4.761111111	4.205555556	3.683333333	0.4	32.6	0	4.172222222	9.761111111	27.09444444	23.875	21.5	33.2	30.5	35.25	35.25	3.01	4.34	6.74	0.61	0.72	25.54	0	7.51	1.83	45.04	0	5.2875	1.0375	7.525	0	41.425	0	0	19.675	4.6625	16	9
Nest	2012	686	hatch	28	293.5700073	YES	46.25	46.25	86.06666667	86.06666667	20	0.738888889	14.48888889	8.038888889	2.688888889	4.572222222	29.10555556	0	0	17.30555556	52.10555556	35.14285714	16.16666667	52.8	52.8	63.5	63.5	0.61	4.84	0.83	3.62	0.11	16.35	0	0	12.62	65.65	0.9	26.55	17.05	1.525	10.15	45.05	0	0	23.1625	35.175	13	11
Nest	2012	687	fail	11	305.8200073	YES	35.5	34.7	23	23.4375	12.5	2.35	15.71111111	4.822222222	4.083333333	1.077777778	32.6	0	8.961111111	9.588888889	42.88333333	28.44444444	25.66666667	37	37	68	68	3.62	21.65	4.45	0.61	1.83	26.15	0	13.12	11.24	50.65	0.7625	8.2875	5.2875	8.425	0.1375	40.6625	0	3.7625	7.525	33.175	22	10
Nest	2012	688	hatch	26	266.519989	YES	45.1	16.9	36.57142857	43.90909091	22.5	10.06666667	10.26666667	6.705555556	0.738888889	0.061111111	28.76666667	0	2.411111111	3.805555556	49.49444444	32.25	25.875	59.8	16.4	79.5	27.5	17.51	4.95	3.84	0.72	0.11	18.64	0	0.72	3.73	58.05	0.7625	16.9125	10.2875	0.7625	0	41.425	0	4.525	3.9	38.8	16	11
Nest	2012	689	fail	19	246.5299988	YES	27.95	27.95	29.8125	29.8125	16.25	0.338888889	17.21666667	7.55	2.411111111	2.072222222	32.05	0	1.672222222	12.76666667	29.27222222	20.22222222	15.55555556	46.2	46.2	57.25	57.25	0	16.85	4.45	3.73	3.12	41.15	0	3.01	4.34	34.05	0.7625	17.675	11.425	0.7625	0.7625	20.675	0	0	23.3	23.3	9	5
Nest	2012	690	fail	5	283.6799927	YES	48.5	48.5	49.84615385	49.84615385	48.75	0.338888889	15.71111111	10.26666667	4.511111111	5.016666667	37.03888889	0	4.85	13.59444444	30.21111111	39.11111111	15.77777778	45.6	45.6	61	61	0	14.75	11.85	0	3.01	46.15	0	1.22	3.84	28.64	0.7625	16.9125	8.2875	10.15	7.525	25.65	0	9.3875	25.7875	32.175	22	14
Nest	2012	691	hatch	23	294.269989	YES	32.6	31.25	34	35.15384615	40	0.061111111	16.58888889	7.705555556	0.738888889	0.061111111	23.53888889	0	2.411111111	8.027777778	45.66111111	47	28.66666667	37.8	37.8	57	57	0	26.85	10.25	0.72	0.11	13.73	0	0.61	0.72	46.15	0.1375	3.7625	4.525	0.7625	0	35.8	0	4.6625	17.1625	45.05	9	9
Nest	2012	692	fail	10	301.5400085	YES	34.7	30.8	25.94736842	25.82352941	20	0.338888889	13.76111111	6.094444444	5.844444444	4.85	32.05	0	5.844444444	23.26111111	15.77222222	37	13.375	35.8	35.8	45.25	45.25	0	11.13	3.73	10.52	0.61	48.05	0	0	25.63	9.75	0.7625	17.05	9.05	0	10.15	12.05	0	13.15	20.3	23.3	14	8
Nest	2012	693	fail	9	297.8399963	YES	12.55	12.55	46.75	46.75	40	5.905555556	11.26111111	4.144444444	4.144444444	2.011111111	35.65555556	0	1.077777778	12.26111111	32.05	28.88888889	22.66666667	22.8	22.8	57	57	10.63	6.74	1.33	4.34	0.61	35.54	0	1.83	8.84	36.15	0	16.9125	7.6625	3.9	3.7625	35.8	0	0.1375	16.5375	26.925	2	2
Nest	2012	694	hatch	9	303.9400024	YES	23.2	23.2	22.11111111	22.11111111	21.25	0.4	10.54444444	3.15	3.744444444	0.677777778	36.76111111	0	1.016666667	10.18888889	37.43888889	25	9.75	26.8	26.8	35	35	0.61	7.24	3.73	6.02	0.61	33.03	0	0.61	17.62	41.15	0.1375	14.675	2.425	0.9	0.7625	41.425	0	1.525	0.9	32.8	13	8
Nest	2012	695	hatch	24	260.1700134	YES	38.6	33.6	32.13636364	34	43.75	7.288888889	13.32222222	16.37222222	1.794444444	0.677777778	24.59444444	9.727777778	6.027777778	6.644444444	46.71666667	28.66666667	22.22222222	39.1	36.5	68.25	68.25	13.12	4.84	8.73	3.01	1.22	23.64	0	3.23	11.13	58.55	0	23.925	25.925	0.275	0	25.7875	21.8875	9.525	1.0375	31.925	18	10
Nest	2012	696	fail	2	300.2900085	YES	24.85	24.55	23.35294118	24.4375	28.75	0	13.87222222	13.25555556	6.583333333	2.411111111	23.32222222	0	4.572222222	9.85	46.21111111	29.5	17.625	35.7	35.7	52.25	52.25	0	16.24	13.34	3.73	0	8.34	0	0	17.51	47.64	0	10.9125	13.15	10.15	5.425	42.05	0	10.2875	0.275	44.425	9	6
Nest	2012	697	hatch	25	300.2900085	YES	56.8	55.3	64.05882353	65.6875	82.5	2.072222222	13.10555556	8.994444444	1.416666667	4.083333333	29.10555556	0	11.26111111	22.09444444	29.60555556	45.55555556	33.88888889	57.3	57.3	71.5	71.5	0.72	14.75	7.35	1.33	6.74	31.65	0	17.15	21.65	30.65	3.7625	11.05	11.05	1.525	0.7625	25.925	0	3.9	22.65	28.3	15	13
Nest	2012	698	fail	21	284.7200012	YES	25.9	25.9	31.46666667	31.46666667	48.75	1.672222222	11.26111111	10.20555556	3.683333333	4.083333333	41.21111111	0	4.511111111	17.70555556	18.27222222	15.22222222	11.77777778	24.8	24.8	42	42	3.01	6.63	13.53	3.01	7.24	55.65	0	7.51	28.64	14.25	0	17.05	6.05	4.525	0.1375	23.1625	0	0.7625	4.0375	23.3	13	9
Nest	2012	699	fail	11	300.9200134	YES	37.6	37.6	32.39130435	32.39130435	20	1.672222222	23.48888889	12.48888889	0.677777778	0.338888889	27.65	0	2.072222222	0.8	60.32777778	39.66666667	24.5	47	47	40	40	0	26.65	14.75	1.22	0.61	6.63	0	0	0.11	82.55	3.7625	19.5375	9.6625	0	0	53.925	0	4.6625	1.6625	32.55	19	10
Nest	2012	700	fail	9	307.5599976	YES	81.8	36.4	37.69565217	49.66666667	53.75	11.4	10.20555556	5.694444444	4.85	3.744444444	37.81666667	0	9.7	17.81111111	25.43888889	41.85714286	39.16666667	100	52.6	76	52	20.52	8.73	6.63	0.61	3.12	25.54	0	16.85	26.04	24.05	0	12.05	4.525	10.15	4.525	53.1625	0	0.7625	7.525	27.175	5	3
Nest	2012	701	hatch	13	235.9900055	YES	13.5	12.05	11.85714286	12.25	16.25	0	7.211111111	5.711111111	4.911111111	2.011111111	32.66111111	1.672222222	0.338888889	2.872222222	42.99444444	11.77777778	11.44444444	12.3	12.3	19.5	19.5	0	6.24	8.34	8.73	3.62	23.25	0	0	3.84	51.15	0	8.425	2.425	0.1375	0	44.425	3.7625	0.7625	1.6625	32.8	9	7
Nest	2012	702	fail	2	302.2600098	YES	29	29	25.66666667	25.66666667	32.5	0.4	4.144444444	5.538888889	4.083333333	1.672222222	53.1	0	2.411111111	4.144444444	28.05	24.375	12.875	37.6	37.6	71.5	71.5	0.61	1.33	0.83	6.13	0	40.54	0	3.73	6.74	34.25	0.1375	7.6625	11.425	1.525	3.7625	68.8	0	0.7625	0.9	20.3	11	8
Nest	2012	703	hatch	25	297.5400085	YES	19.8	19.6	26.66666667	27.81818182	25	0	7.488888889	2.594444444	7.977777778	4.85	46.15	0	2.011111111	7.75	31.77222222	27.44444444	18.375	23.1	23.1	51.25	51.25	0	9.75	4.45	0.83	0.61	58.05	0	3.01	13.23	19.55	0	4.6625	0.275	16.9125	10.15	31.275	0	0.7625	0.9	47.05	7	5
Nest	2012	704	hatch	28	266.519989	YES	25	15.15	28.66666667	29.81818182	47.5	0.061111111	14.58888889	4.205555556	2.811111111	1.355555556	31.48333333	0.338888889	2.35	24.08888889	34.38333333	22.55555556	22.66666667	30	23.8	52.5	46.25	0	15.63	6.24	3.84	1.83	50.65	0	0.61	25.63	31.65	0.1375	13.2875	1.6625	1.525	0.7625	7.525	0.7625	4.525	22.1625	37.8	13	7
Nest	2012	705	fail	4	293.5700073	YES	32.95	32.95	26.72727273	26.72727273	42.5	0	13.66111111	6.827777778	7.855555556	0.677777778	41.55	0	4.511111111	7.05	24.99444444	25.55555556	15.55555556	37.6	37.6	60.5	60.5	0	19.75	8.95	13.53	0.61	24.75	0	8.12	3.05	38.25	0	6.05	4.175	0.7625	0.7625	62.55	0	0	12.05	8.425	17	11
Nest	2012	706	hatch	4	293.5700073	YES	32.1	28.65	29.9047619	30.8125	12.5	0	16.87777778	4.205555556	10.92222222	0.677777778	21.26666667	0	10.06666667	2.072222222	40.10555556	34	11.28571429	39.6	34.9	47.5	42.75	0	24.25	3.84	13.53	0.61	10.25	0	18.12	0.61	45.65	0	7.6625	4.6625	7.6625	0.7625	35.0375	0	0	3.9	33.175	18	9
Nest	2012	707	fail	24	305.9700012	YES	36.35	32.2	52.42857143	53.66666667	63.75	0	14.88333333	2.494444444	12.42777778	1.672222222	11.65	0	0	0.461111111	38.93888889	24.22222222	7.111111111	35.4	35.4	49.5	49.5	0	12.65	3.05	18.03	3.01	14.34	0	0	0.83	29.05	0	17.675	1.8	5.425	0	8.2875	0	0	0	51.3	10	8
Nest	2012	708	fail	15	266.519989	YES	42	30.4	37.625	41.06666667	61.25	0.061111111	14.88333333	4.822222222	14.31666667	12.02777778	15.26666667	0	0.338888889	6.183333333	30.16111111	26	20.55555556	41.4	36.9	55.5	55.5	0.11	10.25	4.45	16.13	3.62	23.75	0	0.61	3.62	25.65	0	20.675	5.2875	12.05	22.5375	4.6625	0	0	9.3875	35.8	16	9
Nest	2012	709	fail	3	292.6300049	YES	37.05	15	28.55555556	34.69230769	17.5	2.011111111	8.533333333	4.083333333	4.511111111	0	36.48333333	0	7.011111111	33.75555556	18.41875	30.16666667	18.16666667	35.9	17.4	53.5	37.25	3.01	4.23	3.62	0	0	45.04	0	12.62	30.13	5.425	0.7625	13.9125	4.6625	10.15	0	25.7875	0	0	38.2875	31.4125	13	9
Nest	2012	710	fail	18	302.2600098	YES	49.7	36.15	50.7826087	56.61538462	53.75	0.4	15.20555556	7.261111111	4.022222222	1.672222222	21.81666667	0	1.672222222	11.09444444	37.88333333	31.63322857	25.71428571	65.4	51.9	74.75	58.5	0.61	23.14	11.24	6.63	3.01	18.75	0	0	16.35	29.55	0.1375	5.2875	2.2875	0.7625	0	25.65	0	3.7625	4.525	48.3	12	9
Nest	2012	711	hatch	21	260.6600037	YES	31.55	30.4	20.34615385	20.58333333	36.25	6.95	23.99444444	8.933333333	7.472222222	0.338888889	21.26666667	0	4.172222222	2.072222222	39.66111111	25.66666667	11.77777778	40.7	40.3	68	68	12.51	26.65	14.25	0.72	0.61	28.64	0	7.51	3.12	21.35	0	20.675	2.2875	15.9125	0	12.05	0	0	0.7625	62.55	19	8
Nest	2012	712	hatch	21	271.5400085	YES	13.65	12.95	25.66666667	25.625	32.5	0.677777778	22.38333333	15.77222222	4.911111111	4.422222222	31.88333333	0	4.144444444	6.861111111	35.60555556	26.11111111	25.33333333	24.4	24.4	41	41	0	23.75	14.25	8.73	6.13	19.25	0	3.23	8.73	38.05	1.525	20.675	17.675	0.1375	2.2875	47.675	0	5.2875	4.525	32.55	4	3
Nest	2012	713	hatch	15	307.5599976	YES	22.5	21.75	25.95238095	26.65	20	6.95	17.99444444	10.05	4.144444444	0.338888889	22.09444444	0	0.461111111	2.133333333	48.16111111	34.33333333	21.77777778	27.5	26	41.75	41.75	0	21.15	6.85	6.63	0.61	6.63	0	0.72	3.12	51.15	15.6375	14.05	14.05	1.0375	0	41.425	0	0.1375	0.9	44.425	15	10
Nest	2012	714	fail	9	294.8299866	YES	22.65	22.65	24.78571429	24.78571429	28.75	0	6.494444444	1.322222222	7.011111111	0.738888889	31.77222222	0	7.288888889	12.36666667	23.55	18.44444444	14.55555556	26.8	26.8	37	37	0	2.55	0.94	0.11	1.22	33.55	0	12.51	11.13	22.15	0	11.425	1.8	15.6375	0.1375	29.55	0	0.7625	13.9125	25.3	9	4
Nest	2012	715	fail	17	287.9299927	YES	33.3	22.7	28.86666667	30.91666667	15	8.622222222	9.377777778	5.927777778	4.022222222	1.016666667	28.53888889	0	0	24.1	26.71666667	28	20.33333333	33	27.5	37.5	37.5	15.52	7.24	9.34	3.62	0.61	18.23	0	0	28.14	21.85	0	12.05	1.6625	4.525	1.525	41.425	0	0	19.05	32.8	8	3
Nest	2012	716	fail	9	271.5400085	YES	54.25	49.45	47.65	47.10526316	47.5	0.677777778	20.16111111	6.494444444	11.52222222	2.688888889	15.37222222	4.172222222	6.583333333	10.97222222	41.55	47.66666667	20.44444444	55.1	51.1	59.25	59.25	0.61	19.55	7.35	20.52	3.62	19.55	7.51	4.23	16.13	36.15	0.7625	20.925	5.425	0.275	1.525	10.15	0	9.525	4.525	48.3	8	6
Nest	2012	717	fail	4	271.5400085	YES	42.6	30.25	40.44444444	51.07142857	52.5	0.338888889	8.105555556	3.488888889	2.133333333	2.011111111	32.81666667	0	0.061111111	2.811111111	52.10555556	31.55555556	15.44444444	45.4	36.3	58.75	48.25	0.61	5.45	4.34	0.22	0	18.53	0	0.11	3.12	65.65	0	11.425	2.425	4.525	4.525	50.675	0	0	2.425	35.175	20	16
Nest	2012	718	hatch	28	271.5400085	YES	48.75	44.95	35.25	38.0625	47.5	0.338888889	7.322222222	2.533333333	3.405555556	0	34.26111111	0	1.672222222	3.744444444	46.82777778	26.75	11.11111111	59.8	58.8	55.5	53	0.61	11.85	3.34	3.12	0	9.03	0	3.01	0.61	58.05	0	1.6625	1.525	3.7625	0	65.8	0	0	7.6625	32.8	9	6
Nest	2012	719	hatch	18	303.9400024	YES	32.8	32.8	25.16666667	25.16666667	25	3.344444444	7.322222222	5.988888889	2.411111111	3.683333333	31.88333333	3.344444444	11.46111111	24.87222222	37.26666667	29.71428571	14.42857143	39.2	39.2	40.25	40.25	3.01	9.34	9.34	3.01	6.02	41.65	3.01	20.63	19.75	31.04	3.7625	4.8	1.8	1.6625	0.7625	19.675	3.7625	0	31.275	45.05	10	5
Nest	2012	720	fail	17	307.5599976	YES	22.9	18.95	28.28571429	32.4	40	1.672222222	13.21111111	6.094444444	3.744444444	4.85	9.866666667	0	2.411111111	10.41666667	55.66111111	26.375	17.875	28.5	24.9	43.5	43.5	0	7.24	3.73	3.62	8.12	3.62	0	3.73	0.11	65.15	3.7625	20.675	9.05	3.9	0.7625	17.675	0	0.7625	23.3	43.8	8	2
Nest	2012	721	hatch	23	301.5400085	YES	25.75	25.75	36.45454545	36.45454545	22.5	0	21.1	10.26666667	11.68888889	0	21.18888889	0	1.672222222	2.011111111	40.21666667	27.66666667	24.77777778	31.7	31.7	48	48	0	33.14	16.54	10.52	0	8.12	0	0	3.01	46.15	0	6.05	2.425	13.15	0	37.525	0	3.7625	0.7625	32.8	9	8
Nest	2012	722	hatch	23	294.8299866	YES	25.2	23.7	32.875	36.38461538	20	0	9.716666667	7.661111111	14.65555556	0.738888889	15.26666667	0	2.011111111	9.866666667	36.55	27.72222222	23.11111111	33.6	33.6	47.5	47.5	0	7.85	2.05	19.75	0.72	15.74	0	3.01	6.63	24.75	0	12.05	14.675	8.2875	0.7625	14.675	0	0.7625	13.9125	51.3	13	11
Nest	2012	723	hatch	16	294.8299866	YES	31.8	31.8	25.86363636	25.86363636	35	0	13.10555556	7.044444444	4.361111111	2.133333333	43.93888889	0	3.744444444	9.866666667	31.32777778	27.33333333	19.625	42.5	42.5	57	57	0	14.75	11.85	6.63	3.12	28.55	0	6.02	14.14	30.65	0	11.05	1.0375	1.525	0.9	63.175	0	0.9	4.525	32.175	16	8
Nest	2012	724	hatch	22	294.8299866	YES	39.4	37.25	27.66666667	28.24	36.25	2.011111111	14.1	2.872222222	9.422222222	5.355555556	10.03888889	0	5.844444444	11.8	58.99444444	41.9375	20.375	46.4	43	69	60.5	0.61	17.15	4.95	8.23	6.02	4.34	0	7.51	3.73	77.55	3.7625	10.2875	0.275	10.9125	4.525	17.1625	0	3.7625	21.8875	35.8	15	4
Nest	2012	725	hatch	22	293.5700073	YES	18.6	18.6	30.33333333	30.33333333	22.5	0.461111111	14.43888889	15.77222222	1.794444444	0	28.93333333	0.338888889	6.583333333	9.1	35.32777778	27.22222222	34.44444444	18.5	18.5	33.75	33.75	0.72	11.85	14.25	0	0	43.05	0	11.74	9.75	33.05	0.1375	17.675	17.675	4.0375	0	11.2875	0.7625	0.1375	8.2875	38.175	8	5
Nest	2012	726	fail	17	284.7200012	YES	26	20.75	29.70588235	33.23076923	27.5	1.672222222	20.27222222	4.105555556	6.983333333	1.016666667	24.93333333	0	0.461111111	0.4	38.66111111	22	12.375	28.5	25.6	40	38.5	0	24.75	3.05	11.74	1.22	20.74	0	0.11	0.61	38.55	3.7625	14.675	5.425	1.0375	0.7625	30.175	0	0.9	0.1375	38.8	9	5
Nest	2012	727	fail	22	247.9299927	NO	45.7	6.25	47.28571429	46	40	4.294444444	20.82222222	4.483333333	2.35	6.027777778	15.71111111	1.672222222	10.69444444	11.92222222	44.32777778	41.25	24.25	53.6	10.6	70.75	26.5	7.62	35.54	6.74	1.22	7.84	16.54	0	15.63	21.24	34.25	0.1375	2.425	1.6625	3.7625	3.7625	14.675	3.7625	4.525	0.275	56.925	14	7
Nest	2012	728	hatch	23	263.269989	YES	29.4	9.2	19.04545455	21	30	1.016666667	14.37777778	8.044444444	4.761111111	0	14.55	0	0.461111111	5.311111111	51.99444444	26	22	33.2	8.7	33.5	0	1.83	21.04	4.84	3.73	0	24.25	0	0.72	8.73	43.55	0	6.05	12.05	6.05	0	2.425	0	0.1375	1.0375	62.55	16	8
Nest	2012	729	fail	5	312.9299927	YES	22.05	15.65	25.05555556	28.1	25	1.672222222	18.37777778	9.1	12.02777778	3.344444444	19.31666667	1.672222222	0.677777778	9.422222222	37.60555556	26	12.88888889	23.4	19.5	49	42	0	24.05	12.65	18.64	6.02	18.64	0	0	12.73	31.65	3.7625	11.2875	4.6625	3.7625	0	20.1625	3.7625	1.525	5.2875	45.05	13	6
Nest	2012	730	fail	23	260.730011	YES	28.1	27.55	31.4	32.14285714	51.25	1.672222222	18.21111111	3.15	8.316666667	0.338888889	30.1	0	4.511111111	7.088888889	40.10555556	32.44444444	13.38888889	42.9	41.8	71	71	0	16.65	4.34	6.74	0.61	26.65	0	0.61	9.75	34.05	3.7625	20.1625	1.6625	10.2875	0	34.4125	0	9.3875	3.7625	47.675	13	9
Nest	2012	731	hatch	23	264.0799866	YES	18.1	17.15	21.41666667	22.45454545	35	0.338888889	8.716666667	5.161111111	2.133333333	0.122222222	22.21666667	0.338888889	2.072222222	7.977777778	41.43888889	24.22222222	15.66666667	27.3	25.4	42.25	42.25	0.61	4.95	4.95	3.12	0	28.25	0.61	3.62	7.62	34.05	0	13.425	5.425	0.9	0.275	14.675	0	0.1375	8.425	50.675	10	8
Nest	2012	732	hatch	19	267.3999939	YES	27.7	24.7	19.31818182	20.05	28.75	0	19.54444444	6.433333333	2.411111111	0.338888889	6.922222222	0	6.522222222	11.14444444	44.05	45.16666667	15.83333333	31.2	31.2	53.75	53.75	0	18.64	1.94	0.72	0	1.33	0	3.62	18.12	33.75	0	20.675	12.05	4.525	0.7625	13.9125	0	10.15	2.425	56.925	13	6
Nest	2012	733	hatch	24	258.6199951	YES	71.6	65.95	59.75	61.57142857	70	0.338888889	23.82777778	13.27222222	7.088888889	4.511111111	26.26666667	0	5.355555556	8.316666667	23.82777778	43.11111111	32	83.8	75	89.5	89.5	0	26.15	9.75	6.74	8.12	26.65	0	6.63	11.24	16.65	0.7625	20.925	17.675	7.525	0	25.7875	0	3.7625	4.6625	32.8	20	16
Nest	2012	734	fail	9	257.8099976	YES	40.95	29.85	43.125	38.71428571	22.5	4.172222222	10.20555556	3.427777778	8.038888889	1.672222222	18.10555556	4.511111111	2.011111111	3.211111111	47.82222222	24.44444444	14	42.2	31.3	58	33	0	14.75	5.45	3.73	3.01	18.95	0	0.61	3.84	58.05	9.3875	4.525	0.9	13.425	0	17.05	10.15	3.7625	2.425	35.0375	16	10
Nest	2012	735	hatch	28	283.1400146	YES	46.6	43.05	32.71428571	33.92	41.25	0	13.10555556	3.827777778	0.738888889	0.4	30.55	0	1.733333333	4.483333333	46.71666667	34.66666667	19.55555556	45.2	41.9	45	45	0	16.35	2.05	1.33	0	21.35	0	0	6.63	62.55	0	9.05	6.05	0	0.9	42.05	0	3.9	1.8	26.925	22	11
Nest	2012	736	fail	12	242.9299927	YES	23.35	23.35	23.17391304	23.17391304	30	9.727777778	9.1	5.877777778	0.061111111	1.733333333	16.81666667	1.672222222	0.338888889	2.133333333	46.48888889	23.5	10.5	26.6	26.6	43.25	43.25	0	10.25	4.45	0	3.12	26.65	3.01	0	3.23	38.14	21.8875	7.6625	7.6625	0.1375	0	4.525	0	0.7625	0.7625	56.925	16	9
Nest	2012	737	hatch	20	291.3599854	YES	23.95	22.65	21.875	23.5	32.5	2.011111111	25.16111111	9.55	0.461111111	1.016666667	20.82222222	0	2.011111111	19.80555556	41.71666667	25.44444444	16.22222222	26.4	23.8	33	33	0.61	21.65	7.85	0.72	0.61	36.04	0	3.01	15.52	34.05	3.7625	29.55	11.675	0.1375	1.525	1.8	0	0.7625	25.1625	51.3	10	7
Nest	2012	738	fail	13	260.5100098	YES	27.45	27.45	38.42857143	38.42857143	56.25	0.338888889	19.16111111	12.15	4.022222222	1.016666667	24.65555556	0.338888889	14.46666667	8.366666667	16.05	33.375	15.25	35.1	35.1	67.75	67.75	0	30.65	18.64	3.62	1.83	11.24	0.61	23.03	14.34	19.25	0.7625	4.8	4.0375	4.525	0	41.425	0	3.7625	0.9	12.05	5	1
Nest	2012	739	fail	9	263.269989	YES	36.65	36.65	48.3	48.3	43.75	0.738888889	5.716666667	4.544444444	3.866666667	3.744444444	35.65555556	0	1.355555556	17.47777778	21.43888889	26.11111111	18	48.1	48.1	61.5	61.5	0.72	7.85	7.24	6.13	3.73	26.65	0	1.22	18.34	22.35	0.7625	3.05	1.175	1.0375	3.7625	46.9125	0	1.525	16.4	20.3	18	10
Nest	2013	740	hatch	27	285.7399902	NO	32.9	32.9	34.93333333	34.93333333	45	0.061111111	24.54444444	8.933333333	5.355555556	5.694444444	22.10555556	0	5.188888889	14.21111111	38.49444444	30.66666667	23.66666667	42	42	43.75	43.75	0.11	23.14	6.74	9.03	4.23	21.15	0	7.51	23.75	33.75	0	26.3	11.675	0.7625	7.525	23.3	0	2.2875	2.2875	44.425	13	11
Nest	2013	741	hatch	23	258.6199951	YES	53.3	53.3	59.92857143	59.92857143	52.5	5.844444444	18.27222222	1.261111111	11.52222222	2.011111111	19.25555556	4.172222222	7.916666667	6.644444444	64.27222222	46.44444444	20.5	59.5	59.5	77.5	77.5	10.52	21.65	1.44	13.12	3.01	9.64	7.51	13.53	11.24	72.55	0	14.05	1.0375	9.525	0.7625	31.275	0	0.9	0.9	53.925	12	11
Nest	2013	742	fail	3	293.5700073	YES	42	39.6	48.61111111	49.8125	25	8.622222222	9.422222222	2.194444444	3.088888889	2.35	16.70555556	0	0.4	8.533333333	37.43888889	27.77777778	15.77777778	29.9	28.3	49.25	49.25	12.51	1.33	0.22	4.34	0.61	18.03	0	0	6.02	60.15	3.7625	19.5375	4.6625	1.525	4.525	15.05	0	0.9	11.675	9.05	16	11
Nest	2013	743	hatch	7	246.5299988	YES	31.9	31.25	34.94736842	35.66666667	43.75	7.35	9.927777778	0.8	3.744444444	0.338888889	31.54444444	0	0.677777778	2.133333333	47.99444444	24.66666667	13.44444444	36.2	34.9	51.75	51.5	13.12	11.24	0.11	6.13	0	14.14	0	0.61	3.12	67.55	0.1375	8.2875	1.6625	0.7625	0.7625	53.3	0	0.7625	0.9	23.55	16	9
Nest	2013	744	fail	18	283.6799927	YES	14.95	14.95	26.23529412	26.23529412	16.25	0.4	10.26666667	4.822222222	0.061111111	0.338888889	43.93888889	0	4.022222222	7.427777778	21.21666667	27.125	23.125	21.9	21.9	40.75	40.75	0.11	11.24	3.84	0.11	0.61	48.55	0	6.02	9.03	17.15	0.7625	9.05	6.05	0	0	38.175	0	1.525	5.425	26.3	11	7
Nest	2013	745	fail	3	294.269989	YES	26.6	26.6	48.1	48.1	30	0	18.82777778	18.04444444	4.083333333	3.683333333	12.70555556	0	0	13.19444444	64.27222222	39.11111111	18.33333333	27.6	27.6	51.75	51.75	0	29.55	24.14	6.63	6.63	6.63	0	0	20.52	55.65	0	5.425	10.425	0.9	0	20.3	0	0	4.0375	75.05	8	8
Nest	2013	746	fail	4	266.519989	YES	23.95	17.05	17.23529412	15.5	22.5	0	3.488888889	3.211111111	1.977777778	0.183333333	11.53888889	9.727777778	0	5.038888889	45.10555556	15.38888889	11.61111111	37.4	28.9	49.75	31.75	0	4.34	1.44	0.44	0.11	11.74	17.51	0	7.85	31.15	0	2.425	5.425	3.9	0.275	11.2875	0	0	1.525	62.55	14	7
Nest	2013	747	hatch	18	270.4100037	YES	17.8	12.25	33.5	31.6	23.75	0	10.60555556	5.1	3.15	3.344444444	12.48888889	0	1.733333333	0.4	35.71666667	21	13.77777778	32.5	23.1	42.5	27.75	0	11.85	6.74	4.34	0	11.24	0	0	0.11	45.65	0	9.05	3.05	1.6625	7.525	14.05	0	3.9	0.7625	23.3	8	6
Nest	2013	748	hatch	18	288.0100098	YES	18.65	7.4	33.5	27	32.5	0	10.77222222	4.883333333	9.866666667	0.677777778	41.21111111	0	0.338888889	6.922222222	21.43888889	18.83333333	19.05555556	24	5	60	12.5	0	9.75	4.45	11.13	0.61	55.04	0	0.61	0.72	22.35	0	12.05	5.425	8.2875	0.7625	23.925	0	0	14.675	20.3	6	5
Nest	2013	749	fail	4	265.5400085	YES	48.35	48.35	53	53	52.5	0	8.383333333	3.211111111	9.866666667	6.688888889	15.71111111	0	4.511111111	4.022222222	40.99444444	34.57142857	10.625	48.9	48.9	78.25	78.25	0	5.45	1.55	14.14	6.02	12.65	0	7.51	3.62	40.65	0	12.05	5.2875	4.525	7.525	19.5375	0	0.7625	4.525	41.425	11	11
Nest	2013	750	hatch	15	303.9400024	YES	22.8	22.8	23.27272727	23.27272727	17.5	1.672222222	15.71111111	8.655555556	8.027777778	0.061111111	11.26111111	0	4.172222222	14.15	35.65555556	29.5	16.5	18.9	18.9	39.5	39.5	0	6.74	3.84	13.23	0.11	6.74	0	0	21.24	40.54	3.7625	26.925	14.675	1.525	0	16.9125	0	9.3875	5.2875	29.55	9	7
Nest	2013	751	fail	18	303.6199951	YES	21.1	21.1	19	19	22.5	7.011111111	17.70555556	3.15	0.861111111	3.683333333	23.6	1.672222222	1.672222222	15.48333333	26.05	16.55555556	8.111111111	23.3	23.3	41	41	0.11	23.64	1.44	0.72	6.02	28.75	0	3.01	20.63	15.85	15.6375	10.2875	5.2875	1.0375	0.7625	17.1625	3.7625	0	9.05	38.8	8	6
Nest	2013	752	fail	17	303.6199951	YES	26.9	26.9	26.84210526	26.84210526	31.25	2.011111111	8.316666667	5.477777778	10.35555556	0.338888889	11.93888889	0.061111111	1.733333333	13.82222222	35.82777778	23.28571429	12.28571429	36.8	36.8	41	41	3.62	14.75	9.64	3.01	0.61	14.25	0.11	3.01	21.15	38.25	0	0.275	0.275	19.5375	0	9.05	0	0.1375	4.6625	32.8	16	9
Nest	2013	753	hatch	23	294.8299866	YES	24.05	24.05	29.1875	29.1875	17.5	2.011111111	11.93888889	4.605555556	8.088888889	0.461111111	22.93888889	0	0.4	13.81111111	34.66111111	29.22222222	13.66666667	25.5	25.5	24	24	3.01	17.15	7.35	13.12	0.11	22.15	0	0	6.13	46.15	0.7625	5.425	1.175	1.8	0.9	23.925	0	0.9	23.4125	20.3	13	9
Nest	2013	754	hatch	27	262.6000061	YES	30.75	22.2	48.2	50.4	37.5	0	12.48888889	4.544444444	7.761111111	0.45	37.16111111	0	0.061111111	2.688888889	29.66111111	21.77777778	14.83333333	30	17.7	44.25	44.25	0	11.35	4.95	3.23	0	35.65	0	0	3.62	46.15	0	13.9125	4.0375	13.425	1.2	39.05	0	0.1375	1.525	9.05	17	9
Nest	2013	755	hatch	26	278.7099915	YES	45.75	22.75	45.47826087	63.88888889	57.5	9.022222222	15.71111111	5.877777778	6.522222222	1.138888889	30.15	0.338888889	2.411111111	7.627777778	43.77222222	45.11111111	20.77777778	52.4	31.8	76.5	58.5	3.73	14.75	3.95	3.62	1.33	50.65	0.61	4.23	1.22	28.75	15.6375	16.9125	8.2875	10.15	0.9	4.525	0	0.1375	15.6375	62.55	17	13
Nest	2013	756	hatch	27	257.5400085	NO	29.9	29.9	26.21428571	26.21428571	30	0.338888889	11.66111111	5.877777778	4.822222222	0.338888889	30.43888889	0	1.016666667	4.294444444	28.99444444	20.55555556	16.88888889	34.8	34.8	49	49	0.61	14.25	4.45	7.85	0.61	34.05	0	1.22	7.62	16.65	0	8.425	7.6625	1.0375	0	25.925	0	0.7625	0.1375	44.425	12	12
Nest	2013	757	fail	10	285.7399902	NO	44.85	44.85	28.75862069	28.75862069	30	0	18.71666667	13.10555556	15.86111111	7.855555556	17.87222222	0	10.69444444	4.266666667	37.32777778	40.5	18.875	43.7	43.7	59.75	59.75	0	17.15	9.45	18.03	11.13	18.53	0	15.63	6.74	43.55	0	20.675	17.675	13.15	3.7625	17.05	0	4.525	1.175	29.55	21	9
Nest	2013	758	hatch	27	271.1000061	YES	29.6	4.9	30.23076923	17.85714286	47.5	0	11.53888889	5.816666667	4.572222222	1.355555556	35.65555556	0	6.244444444	7.827777778	35.99444444	18	20.66666667	37.4	3.5	86.25	6.5	0	17.15	9.75	0	1.22	36.15	0	3.73	7.35	53.55	0	4.525	0.9	10.2875	1.525	35.0375	0	9.3875	8.425	14.05	15	7
Nest	2013	759	hatch	28	242.9299927	YES	18.5	18.5	24.85714286	24.85714286	30	1.672222222	18.66111111	4.327777778	4.694444444	2.133333333	26.26666667	0.338888889	4.172222222	0.122222222	29.32222222	19.77777778	12.33333333	22.4	22.4	37.5	37.5	3.01	14.75	3.95	7.73	3.62	14.75	0.61	7.51	0	46.15	0	23.55	4.8	0.9	0.275	40.6625	0	0	0.275	8.2875	13	7
Nest	2013	760	hatch	26	258.6199951	YES	28.4	26.6	30.26315789	31.22222222	22.5	11.12222222	4.422222222	3.088888889	6.183333333	6.244444444	25.21111111	0	0.183333333	13.59444444	45.21666667	34.71428571	26.57142857	34.1	34.1	53.5	53.5	20.02	4.23	4.23	11.13	10.63	26.04	0	0.22	23.03	45.65	0	4.6625	1.6625	0	0.7625	24.175	0	0.1375	1.8	44.675	14	8
Nest	2013	761	hatch	21	269.3800049	YES	19.65	19.65	23.26315789	23.26315789	17.5	0	14.43888889	6.155555556	2.75	13.96111111	23.26111111	0	2.35	9.927777778	42.88333333	28.875	23.25	28.5	28.5	44.25	44.25	0	22.15	9.64	4.23	25.13	16.24	0	4.23	13.64	53.05	0	4.8	1.8	0.9	0	32.0375	0	0	5.2875	30.175	13	10
Nest	2013	762	fail	3	303.9400024	YES	35.4	35.4	22.65217391	22.65217391	27.5	0.338888889	13.21111111	2.433333333	3.705555556	2.011111111	32.87777778	0	0.738888889	2.688888889	46.71666667	27.11111111	15	36.4	36.4	47.25	47.25	0	9.64	2.55	4.84	0	28.64	0	0.61	3.62	38.55	0.7625	17.675	2.2875	2.2875	4.525	38.175	0	0.9	1.525	56.925	20	9
Nest	2013	763	hatch	27	306.9400024	YES	27.6	27.6	30.46666667	30.46666667	32.5	0.4	13.55	9.161111111	4.172222222	0.122222222	37.43888889	0.338888889	6.244444444	17.98333333	37.32777778	30.125	28.375	33.6	33.6	46.75	46.75	0.11	7.85	6.85	0	0.11	33.75	0	11.13	11.13	46.15	0.7625	20.675	12.05	9.3875	0.1375	42.05	0.7625	0.1375	26.55	26.3	18	8
Nest	2013	764	fail	11	269.3800049	YES	27.3	27.3	33.57142857	33.57142857	25	0.061111111	14.88333333	4.883333333	4.85	1.672222222	26.26666667	0	0.8	8.594444444	37.32777778	28.6875	11.875	33	33	41.75	41.75	0.11	17.15	4.95	0.61	3.01	31.65	0	1.33	4.84	43.55	0	12.05	4.8	10.15	0	19.5375	0	0.1375	13.2875	29.55	15	10
Nest	2013	765	hatch	24	310.1300049	YES	19.4	19.4	30.09090909	30.09090909	20	10.06666667	11.6	7.15	1.138888889	2.35	38.15555556	1.672222222	2.35	1.355555556	33.32777778	31.88888889	12.375	29.4	29.4	57.25	57.25	17.51	14.14	9.03	1.22	4.23	35.54	0	0.61	1.22	33.75	0.7625	8.425	4.8	1.0375	0	41.425	3.7625	4.525	1.525	32.8	9	7
Nest	2013	766	fail	4	286.5599976	YES	26.4	22.7	26.33333333	32	48.75	0.338888889	21.92777778	9.483333333	3.466666667	2.011111111	19.65555556	0	7.411111111	0.861111111	35.99444444	28.11111111	20.77777778	33.4	29.5	59.25	59.25	0	31.35	16.35	6.24	0	7.35	0	12.51	0.72	38.55	0.7625	10.15	0.9	0	4.525	35.0375	0	1.0375	1.0375	32.8	8	7
Nest	2013	767	hatch	26	278.7099915	YES	57	42.55	41	45.25	47.5	10.01666667	24.10555556	3.827777778	4.822222222	3.744444444	20.82222222	0.338888889	0.677777778	2.472222222	53.43888889	51.75	19.125	62.3	49.1	83.25	66	10.52	14.75	4.95	7.35	0.72	33.75	0.61	0.61	3.62	48.05	9.3875	35.8	2.425	1.6625	7.525	4.6625	0	0.7625	1.0375	60.175	20	13
Nest	2013	768	hatch	24	262.6000061	YES	34.5	31.75	39.89473684	43.14285714	42.5	0.061111111	16.6	4.483333333	4.083333333	0.677777778	24.48333333	0	0.338888889	23.76666667	31.60555556	30.71428571	21	46.2	42.2	68.25	61.25	0.11	11.74	3.84	3.62	1.22	21.04	0	0.61	33.14	33.75	0	22.675	5.2875	4.6625	0	28.7875	0	0	12.05	28.925	11	10
Nest	2013	769	hatch	27	262.6000061	YES	12.7	12.7	24.57142857	24.57142857	27.5	8.622222222	11.53888889	4.7	8.088888889	0.677777778	23.42777778	0	1.672222222	15.14444444	42.88333333	23.11111111	9.125	20.9	20.9	44.5	44.5	15.52	4.23	3.62	0.72	0.61	26.65	0	3.01	24.14	36.65	0	20.675	6.05	17.3	0.7625	19.4	0	0	3.9	50.675	4	3
Nest	2013	770	fail	4	254.1499939	YES	19.95	19.95	23.19047619	23.19047619	23.75	11.4	7.488888889	4.822222222	2.75	3.344444444	23.97777778	0	5.905555556	4.022222222	47.99444444	30.875	11.875	22.2	22.2	40.5	40.5	3.01	7.35	2.55	1.94	0	40.04	0	3.12	4.23	38.75	21.8875	7.6625	7.6625	3.7625	7.525	3.9	0	9.3875	3.7625	59.55	14	8
Nest	2013	771	hatch	23	283.1400146	YES	39.75	39.75	34.64	34.64	32.5	4.572222222	23.27222222	4.822222222	1.138888889	4.355555556	19.42777778	0	5.966666667	0.738888889	68.38333333	37.88888889	21.22222222	44.6	44.6	60.75	60.75	7.62	23.25	3.84	1.33	0.11	25.63	0	10.63	1.22	58.05	0.7625	23.3	6.05	0.9	9.6625	11.675	0	0.1375	0.1375	81.3	21	11
Nest	2013	772	hatch	24	307.5599976	YES	46.25	39.4	47.94117647	55.45454545	35	4.172222222	20.16111111	4.605555556	16.2	2.688888889	22.09444444	0.061111111	11.4	16.37222222	22.77222222	30.66666667	19.625	53.6	43.5	58.25	50.25	0	19.55	4.95	21.65	1.22	14.75	0.11	17.51	8.84	29.25	9.3875	20.925	4.175	9.3875	4.525	31.275	0	3.7625	25.7875	14.675	15	13
Nest	2013	773	fail	18	293.5700073	YES	28.35	28.35	15.4	15.4	27.5	0.338888889	11.93888889	2.994444444	2.811111111	2.072222222	30.48888889	0	0.338888889	3.088888889	44.66111111	23.55555556	16.11111111	24.8	24.8	28.5	28.5	0.61	7.35	1.55	3.84	0.61	16.74	0	0.61	3.73	60.15	0	17.675	4.8	1.525	3.9	47.675	0	0	2.2875	25.3	16	11
Nest	2013	774	fail	4	258.7200012	YES	27	27	31.42105263	31.42105263	40	0	15.54444444	5.877777778	2.688888889	0.461111111	32.93888889	0	0.338888889	8.255555556	21.05	17.66666667	12.33333333	35.3	35.3	58	58	0	24.25	6.85	3.62	0.61	35.65	0	0	11.24	9.25	0	4.6625	4.6625	1.525	0.275	29.55	0	0.7625	4.525	35.8	14	9
Nest	2013	775	hatch	17	301.6199951	YES	29.7	29.7	22.85714286	22.85714286	20	0.061111111	9.988888889	3.272222222	9.083333333	5.416666667	34.27222222	0	0.338888889	16.03333333	18.82777778	14.55555556	8.888888889	38.3	38.3	48.75	48.75	0.11	11.24	4.95	13.23	6.63	21.15	0	0.61	12.73	29.55	0	8.425	1.175	3.9	3.9	50.675	0	0	20.1625	5.425	12	9
Nest	2013	776	hatch	27	303.9400024	YES	29.8	29.8	34.41666667	34.41666667	30	7.411111111	8.316666667	1.6	6.305555556	3.805555556	27.71111111	0.338888889	3.866666667	16.26111111	27.05	21.77777778	25.88888889	37.6	37.6	47.75	47.75	0.22	11.24	2.05	3.12	3.12	29.25	0	0.94	14.25	22.15	16.4	4.6625	1.0375	10.2875	4.6625	25.7875	0.7625	7.525	18.775	33.175	10	8
Nest	2013	777	fail	6	260.730011	YES	23.5	23.5	20.9375	20.9375	17.5	0	17.66111111	7.322222222	7.855555556	0.4	24.37777778	0	0.4	2.411111111	45.38333333	26.125	20.5	25.7	25.7	36.5	36.5	0	10.25	1.44	8.12	0.61	35.04	0	0	0.72	31.65	0	26.925	14.675	7.525	0.1375	11.05	0	0.9	4.525	62.55	12	8
Nest	2013	778	fail	4	301.6199951	YES	49.3	46.15	18.30769231	18.94444444	25	0	13.27222222	4.883333333	1.077777778	0.061111111	32.05	0	0	5.527777778	34.10555556	15.5	9	51.9	51.9	47	47	0	19.55	5.45	0.61	0.11	21.65	0	0	1.83	50.65	0	5.425	4.175	1.6625	0	45.05	0	0	10.15	13.425	30	2
Nest	2013	779	hatch	24	309.9200134	YES	35.75	33.25	39.53333333	42.46153846	45	2.011111111	14.03888889	4.422222222	3.744444444	0.4	24.99444444	1.672222222	3.805555556	17.64444444	44.05	42.33333333	18	38	36	57.5	57.5	3.01	11.74	3.73	3.12	0.61	28.75	3.01	3.12	6.02	45.65	0.7625	16.9125	5.2875	4.525	0.1375	20.3	0	4.6625	32.175	42.05	13	11
Nest	2013	780	hatch	17	309.9200134	YES	27.5	27.5	21.88888889	21.88888889	27.5	0.061111111	14.43888889	5.1	16.81666667	0.338888889	18.37777778	0	4.511111111	3.15	46.71666667	28	12.375	34.2	34.2	50	50	0.11	14.25	4.34	23.64	0.61	21.04	0	8.12	3.73	34.05	0	14.675	6.05	8.2875	0	15.05	0	0	2.425	62.55	7	7
Nest	2013	781	hatch	26	294.269989	YES	28.95	28.65	36.95652174	38.09090909	16.25	0.061111111	31.77222222	8.872222222	5.477777778	2.011111111	32.87777778	0	0	5.816666667	32.43888889	33.44444444	13.5	28.8	28.8	48	48	0.11	38.55	14.75	6.74	0	26.15	0	0	4.34	19.75	0	23.3	1.525	3.9	4.525	41.2875	0	0	7.6625	48.3	17	9
Nest	2013	782	hatch	23	301.5400085	YES	46.2	46.2	36.61538462	36.61538462	42.5	10.46666667	7.538888889	1.538888889	8.305555556	0.122222222	21.6	0.122222222	1.077777778	3.088888889	36.27222222	34.55555556	17.33333333	58.6	58.6	81.25	81.25	18.12	1.83	0.83	13.73	0.11	20.24	0	1.22	1.22	48.55	0.9	14.675	2.425	1.525	0.1375	23.3	0.275	0.9	5.425	20.925	11	8
Nest	2013	783	hatch	26	305.8200073	YES	22.8	22.8	22.4	22.4	42.5	0.061111111	5.905555556	2.411111111	2.072222222	3.405555556	31.82222222	0	3.466666667	23.27222222	16.71111111	34	29	17.9	17.9	16.5	16.5	0	10.63	3.73	0.11	3.12	21.74	0	3.12	25.35	25.74	0.1375	0	0.7625	4.525	3.7625	44.425	0	3.9	20.675	5.425	15	8
Nest	2013	784	fail	12	293.5700073	YES	22.55	22.55	19.81818182	19.81818182	30	0.338888889	12.21666667	3.488888889	15.91111111	0.338888889	32.98888889	0	0.338888889	5.588888889	29.10555556	26.11111111	17.33333333	25.7	25.7	41	41	0.61	12.35	1.44	3.62	0.61	50.54	0	0	9.34	26.35	0	12.05	6.05	31.275	0	11.05	0	0.7625	0.9	32.55	13	8
Nest	2013	785	hatch	26	247.3500061	YES	27.75	27.75	24.17391304	24.17391304	40	14.57777778	5.755555556	1.816666667	6.583333333	7.855555556	21.81666667	0	2.072222222	6.027777778	57.55	40	26.28571429	32.6	32.6	40.5	40.5	8.12	3.73	1.33	8.12	8.12	23.64	0	3.12	0.22	58.05	22.65	8.2875	2.425	4.6625	7.525	19.5375	0	0.7625	13.2875	56.925	16	8
Nest	2013	786	hatch	12	238.1399994	NO	67.5	48.8	60.24324324	73.30434783	61.25	1.733333333	13.10555556	8.716666667	2.75	2.194444444	22.04444444	0	4.911111111	12.02777778	35.71666667	39.11111111	21.66666667	57.2	38.6	46.25	37.5	0	16.35	11.85	3.73	0.72	21.04	0	0.11	12.51	43.05	3.9	9.05	4.8	1.525	4.0375	23.3	0	10.9125	11.425	26.55	25	10
Nest	2013	787	fail	12	275.9400024	YES	55.05	54.25	61.95833333	63.39130435	62.5	0.677777778	11.6	4.822222222	3.683333333	0.122222222	34.21111111	1.672222222	6.522222222	20.88333333	22.77222222	36.22222222	17.33333333	55.6	54	55.25	51.25	1.22	11.74	3.84	3.62	0.11	21.54	3.01	0.61	21.35	36.15	0	11.425	6.05	3.7625	0.1375	50.05	0	13.9125	20.3	6.05	20	13
Nest	2013	788	hatch	24	300.2900085	YES	25.9	25.9	26.07692308	26.07692308	30	0	20.16111111	13.27222222	6.922222222	6.183333333	28.99444444	0	4.172222222	4.422222222	37.05	20.88888889	12.44444444	28.7	28.7	39	39	0	12.65	12.65	4.23	7.51	33.05	0	7.51	4.23	48.05	0	29.55	14.05	10.2875	4.525	23.925	0	0	4.6625	23.3	11	8
Nest	2013	789	hatch	10	303.6199951	YES	34.2	34.2	69.78571429	69.78571429	41.25	9.788888889	18.21111111	7.261111111	7.916666667	6.183333333	28.42777778	0	8.405555556	2.872222222	54.49444444	41.11111111	18.0625	38.1	38.1	27.75	27.75	0	18.64	4.23	10.63	10.52	33.14	0	7.51	1.44	53.05	22.025	17.675	11.05	4.525	0.7625	22.5375	0	9.525	4.6625	56.3	10	7
Nest	2013	790	hatch	24	309.9200134	YES	34.25	22.3	33.04347826	32.33333333	40	0.122222222	6.494444444	5.377777778	5.694444444	4.85	31.60555556	5.844444444	3.683333333	9.422222222	22.55	30.44444444	23.88888889	34.2	19.5	49.75	15.5	0	7.35	5.45	10.25	8.12	33.25	0	3.01	13.84	19.55	0.275	5.425	5.2875	0	0.7625	29.55	13.15	4.525	3.9	26.3	17	9
Nest	2013	791	hatch	27	247.3500061	YES	27.05	27.05	23.4	23.4	22.5	0	5.877777778	4.822222222	0.338888889	2.472222222	31.88333333	0	6.95	16.53888889	15.43333333	21.33333333	17.55555556	38.5	38.5	52	52	0	4.34	4.84	0.61	3.73	48.05	0	12.51	16.54	9.75	0	7.8	4.8	0	0.9	11.675	0	0	16.5375	22.5375	13	9
Nest	2013	792	fail	18	301.5400085	YES	42.85	42.85	51.6	51.6	50	0	22.38333333	6.772222222	11.81111111	5.188888889	21.81666667	0.061111111	7.35	2.75	48.16111111	39.83333333	23.66666667	52.5	52.5	66.25	66.25	0	24.05	7.85	10.74	1.22	19.25	0.11	12.62	4.34	38.55	0	20.3	5.425	13.15	10.15	25.025	0	0.7625	0.7625	60.175	16	11
Nest	2013	793	hatch	23	301.5400085	YES	32.15	32.15	29.77272727	29.77272727	40	3.683333333	10.37222222	2.811111111	7.855555556	3.683333333	23.76666667	1.672222222	5.25	2.811111111	58.71666667	40.55555556	11.625	43.4	43.4	60	60	3.01	12.04	4.23	13.53	6.02	11.74	3.01	1.83	0.72	72.55	4.525	8.2875	1.0375	0.7625	0.7625	38.8	0	9.525	5.425	41.425	18	8
Nest	2013	794	fail	14	321.5400085	YES	26.95	26.95	29.17647059	29.17647059	45	4.511111111	18.48888889	10.16111111	2.75	0	13.87222222	0.338888889	2.35	6.922222222	56.21666667	30.88888889	12	31	31	44	44	7.51	19.14	13.95	1.83	0	13.84	0	3.62	8.73	46.15	0.7625	17.675	5.425	3.9	0	13.9125	0.7625	0.7625	4.6625	68.8	14	8
Nest	2013	795	fail	4	235.9900055	YES	41.55	41.55	34.9047619	34.9047619	28.75	4.233333333	6.433333333	2.094444444	6.244444444	1.672222222	27.43333333	0	1.733333333	1.016666667	54.88333333	46.25	27.375	46.8	46.8	43	43	7.51	4.84	1.94	10.63	0	35.54	0	3.01	1.22	50.65	0.1375	8.425	2.2875	0.7625	3.7625	17.3	0	0.1375	0.7625	60.175	18	11
Nest	2013	796	fail	3	302.2600098	YES	25.3	22.6	25.52941176	28	35	0	26.60555556	10.43888889	6.583333333	0.122222222	16.81666667	0	1.672222222	3.744444444	51.99444444	29.5	10.25	37.6	33.8	39.25	39.25	0	33.75	17.35	8.23	0.22	4.23	0	3.01	3.12	53.05	0	17.675	1.8	4.525	0	32.55	0	0	4.525	50.675	12	9
Nest	2013	797	hatch	26	266.519989	YES	16.35	15.65	19	19.18181818	28.75	0.677777778	14.1	12.70555556	0.461111111	2.011111111	44.32777778	0	1.077777778	10.71666667	33.82777778	34.44444444	32	28.4	28.4	32.75	32.75	1.22	9.64	6.74	0.11	3.01	51.15	0	0.72	14.95	28.25	0	19.675	20.1625	0.9	0.7625	35.8	0	1.525	5.425	40.8	10	8
Nest	2013	798	fail	5	266.519989	YES	31.1	18.6	30.9047619	37	22.5	0.338888889	14.43888889	5.816666667	7.088888889	11.46111111	26.87777778	0.061111111	2.35	5.416666667	28.21666667	38.88888889	9.125	35.1	16	49.5	31	0	11.85	6.13	9.03	12.51	17.84	0.11	0.61	3.12	36.65	0.7625	17.675	5.425	4.6625	10.15	38.175	0	4.525	8.2875	17.675	17	9
Nest	2013	799	hatch	23	292.6300049	YES	36.1	26.1	23.3	22.66666667	37.5	0	6.033333333	5.816666667	0.4	1.416666667	25.88333333	0	1.733333333	4.361111111	45.38333333	13.71428571	12.14285714	44.3	32.9	81.75	64.25	0	3.62	3.73	0	1.33	25.85	0	0.11	3.62	36.15	0	9.05	8.425	0.9	1.525	25.925	0	3.7625	5.2875	56.925	17	9
Nest	2013	800	fail	9	271.5400085	YES	14.6	14.6	21.53333333	21.53333333	17.5	4.294444444	13.87222222	12.81666667	2.811111111	5.355555556	29.66111111	0.338888889	5.355555556	5.416666667	28.32777778	34.16666667	23.28571429	10.5	10.5	14.5	14.5	7.62	8.73	8.73	1.33	6.02	12.35	0	3.01	6.13	39.25	0.1375	20.3	17.925	4.6625	4.525	51.3	0.7625	8.2875	4.525	14.675	8	8
Nest	2013	801	fail	10	307.5599976	YES	23.55	23.55	32.86666667	32.86666667	23.75	0	13.88333333	4.605555556	8.933333333	2.011111111	21.26111111	0	0.338888889	3.527777778	52.10555556	24.22222222	13.94444444	19.5	19.5	37.75	37.75	0	15.35	2.05	4.34	0	15.24	0	0	0.33	60.65	0	12.05	7.8	14.675	4.525	28.7875	0	0.7625	7.525	41.425	11	8
Nest	2013	802	fail	1	271.5400085	YES	35.15	30.05	22.38461538	22.33333333	37.5	2.011111111	17.21666667	6.155555556	10.63333333	0.338888889	27.32222222	1.672222222	6.861111111	5.927777778	45.66111111	35.33333333	16	31.7	28	58.5	52.5	3.01	26.15	6.74	16.13	0	26.15	0	1.83	1.33	46.15	0.7625	6.05	5.425	3.7625	0.7625	28.7875	3.7625	13.15	11.675	45.05	11	8
Nest	2013	803	fail	4	307.5599976	YES	12.9	12.9	27	27	25	0.677777778	4.883333333	3.15	1.077777778	2.072222222	35.99444444	0	8.305555556	22.98333333	28.99444444	19.38888889	16.72222222	15.2	15.2	29.75	29.75	1.22	6.85	4.34	1.22	3.73	36.15	0	2.44	20.74	35.65	0	2.425	1.6625	0.9	0	35.8	0	15.6375	25.7875	20.675	7	5
Nest	2013	804	hatch	23	301.5400085	YES	21.55	20.8	30.08333333	31.63636364	23.75	0.338888889	18.93888889	9.422222222	0.8	5.188888889	33.70555556	0	0.338888889	0.244444444	49.05	26.22222222	20.88888889	25.9	25.9	43.75	43.75	0	7.85	0.83	0.83	8.12	23.14	0	0	0.11	55.65	0.7625	32.8	20.1625	0.7625	1.525	46.9125	0	0.7625	0.4125	40.8	10	8
Nest	2013	805	hatch	23	294.8299866	YES	33.3	32.8	27.4	28.04166667	28.75	9.3	17.15555556	4.483333333	1.077777778	0	29.99444444	0	2.411111111	7.411111111	46.99444444	31.25	21.125	33.8	33.8	40.25	40.25	4.23	16.74	0.83	1.33	0	38.75	0	4.23	0.61	39.05	15.6375	17.675	9.05	0.7625	0	19.05	0	0.1375	15.9125	56.925	19	9
Nest	2013	806	hatch	23	303.6199951	YES	25.6	25.6	17.16	17.16	22.5	4.511111111	14.16111111	11.6	14.63888889	0	21.26666667	1.672222222	4.172222222	5.416666667	17.21666667	29.38888889	26.1875	28.2	28.2	30.5	30.5	8.12	15.85	14.14	25.63	0	16.74	3.01	0	3.12	12.35	0	12.05	8.425	0.9	0	26.925	0	9.3875	8.2875	23.3	18	8
Nest	2013	807	hatch	28	293.5700073	YES	26.8	26.8	32.28571429	32.28571429	52.5	0	9.866666667	7.2	17.30555556	0.677777778	7.916666667	0	1.672222222	1.794444444	54.21666667	11	11.88888889	30.2	30.2	37.5	37.5	0	14.14	11.74	10.63	0.61	14.14	0	3.01	3.12	47.55	0	4.525	1.525	25.65	0.7625	0.1375	0	0	0.1375	62.55	12	9
Nest	2013	808	fail	12	292.6300049	YES	65.25	61.75	30.94117647	31.33333333	45	1.672222222	17.04444444	6.861111111	8.961111111	6.861111111	33.26666667	3.344444444	5.188888889	13.87222222	29.04444444	47.625	17.42857143	75.5	74	91.25	91.25	0	14.14	3.62	16.13	11.13	31.24	3.01	0.61	20.63	31.24	3.7625	20.675	10.9125	0	1.525	35.8	3.7625	10.9125	5.425	26.3	15	11
Nest	2013	809	fail	16	247.9299927	YES	43.35	38.35	53.9375	56	76.25	0.677777778	12.53333333	2.75	2.35	0.738888889	38.15555556	0	3.344444444	10.86111111	44.32777778	39.25	26.57142857	42.5	41	62.5	62.5	0.61	16.54	4.34	3.62	1.33	33.14	0	3.01	9.03	51.15	0.7625	7.525	0.7625	0.7625	0	44.425	0	3.7625	13.15	35.8	14	10
Nest	2013	810	fail	12	263.269989	YES	33.2	29.85	18.76923077	18.45454545	32.5	0	15.14444444	10.75555556	1.816666667	1.672222222	37.1	0	0.061111111	6.583333333	49.32777778	25.33333333	18.44444444	31	31	65.75	65.75	0	24.25	18.75	2.55	0	33.64	0	0	11.74	48.25	0	3.7625	0.7625	0.9	3.7625	41.425	0	0.1375	0.1375	50.675	11	6
Nest	2013	811	hatch	3	312.9299927	YES	46.1	41.5	43.29411765	47.46153846	42.5	9.727777778	7.6	3.927777778	5.355555556	0.338888889	46.82777778	0.338888889	10.40555556	1.733333333	44.32777778	29.22222222	12.88888889	53.2	53.2	88	88	0	2.55	0.33	6.02	0.61	63.05	0.61	1.22	0	29.25	21.8875	13.9125	8.425	4.525	0	26.55	0	21.8875	3.9	63.175	13	10
Nest	2013	812	fail	11	223.9299927	YES	23.9	23.9	30.66666667	30.66666667	35	0.338888889	10.77222222	4.822222222	9.188888889	0.338888889	26.43333333	0	0	7.766666667	37.32777778	16	12.875	43.8	43.8	66.5	66.5	0.61	15.05	7.35	6.02	0	19.55	0	0	4.84	40.65	0	5.425	1.6625	13.15	0.7625	35.0375	0	0	11.425	33.175	7	6
Nest	2013	813	fail	25	260.730011	YES	43.7	43.7	73.89473684	73.89473684	71.25	0.06875	27.85625	13.98125	12.89375	0.7625	21.85625	0	4.525	2.78125	52.3	58.66666667	33	46.2	46.2	64.25	64.25	0.11	31.04	16.24	13.12	0	16.24	0	3.62	3.84	63.05	0	22.55	10.21666667	12.51666667	2.033333333	31.21666667	0	6.033333333	1.016666667	34.38333333	17	13
Nest	2013	814	fail	11	260.730011	YES	66.35	62.9	57.77777778	65.78571429	70	1.016666667	15.93888889	6.494444444	8.255555556	5.077777778	34.04444444	0	8.622222222	3.705555556	47.60555556	45.66666667	16.55555556	79.2	78.4	82	82	0.61	16.65	6.85	7.24	6.02	35.65	0	15.52	4.84	35.65	1.525	15.05	6.05	9.525	3.9	32.0375	0	0	2.2875	62.55	16	11
Nest	2013	815	hatch	28	267.3999939	YES	18.9	18.9	24.11764706	24.11764706	20	0.061111111	11.87777778	7.766666667	1.016666667	2.35	20.98888889	0	0.338888889	29.47222222	25.16111111	18	11.94444444	29	29	41.25	41.25	0.11	7.24	4.34	1.22	3.62	9.64	0	0.61	20.02	31.15	0	17.675	12.05	0.7625	0.7625	35.175	0	0	41.2875	17.675	12	6
Nest	2013	816	hatch	23	258.6199951	YES	43.6	43.6	47.5	47.5	22.5	4.172222222	11.03333333	9.422222222	2.072222222	0.338888889	35.99444444	1.672222222	2.072222222	15.14444444	32.16111111	38.33333333	20.25	47.1	47.1	51.25	51.25	7.51	15.63	13.23	3.73	0.61	26.65	0	3.01	11.13	36.15	0	5.2875	4.6625	0	0	47.675	3.7625	0.9	20.1625	27.175	11	8
Nest	2013	817	fail	5	252.7200012	YES	44.85	36.65	77.78571429	98.1	50	1.672222222	25.16111111	10.26666667	2.75	4.511111111	24.1	0	2.35	0.8	49.49444444	26.55555556	21.33333333	63	54.5	82.25	61	3.01	34.05	12.35	0.72	7.51	20.35	0	3.62	0.22	63.05	0	14.05	7.6625	5.2875	0.7625	28.7875	0	0.7625	1.525	32.55	12	10
Nest	2013	818	hatch	28	258.6199951	YES	36.15	36.15	48.78947368	48.78947368	40	5.016666667	15.54444444	3.488888889	7.916666667	4.233333333	32.81666667	0	2.072222222	7.811111111	34.55	41.25	19.75	41	41	47.25	47.25	3.01	16.24	4.84	10.52	7.51	26.04	0	0.72	0.94	36.65	7.525	14.675	1.8	4.6625	0.1375	41.2875	0	3.7625	16.4	31.925	15	13
Nest	2013	819	hatch	20	271.1000061	YES	32.3	32.3	36.85714286	36.85714286	52.5	0	12.38333333	5.377777778	4.083333333	3.744444444	24.54444444	0	5.905555556	4.7	30.60555556	38	16	41.8	41.8	68.75	68.75	0	15.05	4.84	3.73	6.63	30.54	0	7.62	7.24	29.05	0	9.05	6.05	4.525	0.1375	17.05	0	3.7625	1.525	32.55	17	10
Nest	2013	820	fail	24	257.8099976	YES	55.8	25.15	54.90625	53.10526316	50	0.677777778	28.70555556	12.76666667	4.233333333	5.355555556	36.10555556	0.677777778	4.972222222	8.088888889	44.26666667	38	26.44444444	61.4	18.8	71.25	5.5	0.61	16.13	6.74	7.62	6.63	48.25	0	8.23	13.84	24.14	0.7625	44.425	20.3	0	3.7625	20.925	1.525	0.9	0.9	69.425	23	13
Nest	2013	821	hatch	17	270.1099854	YES	19.85	19.85	32.75	32.75	32.5	0.061111111	17.49444444	6.772222222	3.15	3.744444444	49.26666667	0	0	18.43888889	12.10555556	13.66666667	8.277777778	26.5	26.5	39	39	0.11	5.45	4.95	1.33	3.62	63.05	0	0	16.65	12.15	0	32.55	9.05	5.425	3.9	32.0375	0	0	20.675	12.05	10	8
Nest	2013	822	hatch	20	265.019989	YES	30.5	30.05	42.3	34.05263158	38.75	1.672222222	10.26666667	7.044444444	8.7	0.338888889	26.26666667	0	10.40555556	12.13888889	32.93888889	36.11111111	15.55555556	41.3	41.3	56.25	56.25	3.01	7.24	1.44	9.64	0.61	28.14	0	18.12	3.62	36.15	0	14.05	14.05	7.525	0	23.925	0	0.7625	22.7875	28.925	16	11
Nest	2013	823	fail	13	258.6199951	YES	23.3	23.3	36.84210526	36.84210526	37.5	2.011111111	16.81666667	9.422222222	0.677777778	7.627777778	38.71111111	0	9.3	2.411111111	37.16111111	33.44444444	25	34.2	34.2	46.75	46.75	0.61	19.14	16.24	0.61	1.22	41.65	0	15.52	4.34	33.75	3.7625	13.9125	0.9	0.7625	15.6375	35.0375	0	1.525	0	41.425	13	6
Nest	2013	824	fail	13	264.1400146	YES	22.3	22.3	29.4	29.4	40	6.95	9.438888889	6.55	3.683333333	1.016666667	28.15	0	0.4	5.866666667	35.99444444	30.11111111	20.77777778	29.4	29.4	52	52	12.51	7.85	11.35	6.02	0.61	25.13	0	0.72	1.22	55.65	0	11.425	0.55	0.7625	1.525	31.925	0	0	11.675	11.425	10	8
Nest	2014	825	hatch	28	285.7399902	NO	41.1	37.9	51.44	55.22727273	67.5	0	17.38333333	9.272222222	4.144444444	0	18.82777778	0	2.011111111	2.75	40.60555556	22.22222222	10.66666667	50.2	50.2	67.75	67.75	0	17.15	12.35	6.63	0	19.75	0	3.62	3.12	38.05	0	17.675	5.425	1.0375	0	17.675	0	0	2.2875	43.8	19	14
Nest	2014	826	hatch	25	265.019989	YES	26.85	21.25	24.85714286	25.75	36.25	0.338888889	4.544444444	5.216666667	1.138888889	4.233333333	21.1	0	0.677777778	3.427777778	45.10555556	19.44444444	12.11111111	28	28	34.25	34.25	0.61	3.84	1.05	0.83	0.11	4.34	0	0	3.73	53.05	0	5.425	10.425	1.525	9.3875	42.05	0	1.525	3.05	35.175	19	12
Nest	2014	827	hatch	28	293.5700073	YES	22.4	20	26.30769231	25.75	26.25	0	14.88333333	4.105555556	14.92777778	4.511111111	26.60555556	0	0	8.038888889	23.99444444	22.77777778	14.22222222	21.6	18	36.5	36.5	0	12.65	3.05	11.74	0.61	17.35	0	0	6.24	24.05	0	17.675	5.425	18.9125	9.3875	38.175	0	0	10.2875	23.925	11	10
Nest	2014	828	fail	3	240.9900055	YES	19.85	19.85	21.11111111	21.11111111	31.25	0	19.71666667	9.55	4.022222222	0	53.43888889	2.011111111	0.677777778	10.1	32.32777778	29.11111111	12.11111111	22.4	22.4	36.25	36.25	0	11.85	5.45	6.02	0	53.05	0.61	0.61	16.85	34.05	0	29.55	14.675	1.525	0	53.925	3.7625	0.7625	1.6625	30.175	14	7
Nest	2014	829	fail	9	283.6799927	YES	28.6	27.25	23.83333333	25.125	38.5	5.844444444	6.433333333	1.322222222	7.855555556	2.35	19.82222222	0	10.12777778	9.761111111	42.71666667	19.55555556	13.66666667	32.1	31.6	42.5	42.5	3.01	4.84	0.94	0	3.01	19.14	0	17.62	8.84	43.25	9.3875	8.425	1.8	17.675	1.525	20.675	0	0.7625	10.9125	42.05	16	9
Nest	2014	830	fail	2	294.269989	YES	39.75	35.55	40.64864865	43.5	38.75	2.072222222	16.21666667	9.272222222	6.861111111	6.95	23.55	0.338888889	4.761111111	13.47222222	51.71666667	36.83333333	17	42.5	42.5	47.5	47.5	3.62	19.55	7.35	3.62	0	38.55	0.61	7.85	3.62	48.05	0.1375	12.05	11.675	10.9125	15.6375	4.8	0	0.9	25.7875	56.3	15	8
Nest	2014	831	fail	16	294.269989	YES	42.9	42.45	35.67857143	36.55555556	31.25	0.338888889	11.87777778	3.488888889	2.688888889	2.133333333	25.27222222	0.061111111	0.122222222	17.64444444	42.88333333	30.5	20.85714286	48.6	47.7	51.5	51.5	0.61	9.64	2.44	1.22	3.73	12.35	0	0.11	28.64	46.15	0	14.675	4.8	4.525	0.1375	41.425	0.1375	0.1375	3.9	38.8	21	12
Nest	2014	832	hatch	26	271.5400085	YES	59.35	49.5	40.04166667	48.69230769	57.5	4.233333333	19.93333333	5.927777778	5.416666667	3.344444444	29.21666667	0	6.183333333	4.083333333	36.43888889	40	20.11111111	68.6	61.2	90.25	86	7.62	19.14	1.33	6.63	6.02	43.75	0	3.62	4.34	29.55	0	20.925	11.675	3.9	0	11.05	0	9.3875	3.7625	45.05	19	16
Nest	2014	833	hatch	18	288.0100098	YES	26.6	22.65	24.33333333	28.84615385	33.75	0.677777778	6.433333333	7.488888889	1.794444444	2.072222222	24.71666667	0	1.016666667	21.03888889	34.55	26.11111111	21.44444444	36	32.2	60.5	56.75	1.22	7.24	9.64	0.11	3.12	28.25	0	1.83	21.74	33.55	0	5.425	4.8	3.9	0.7625	20.3	0	0	20.1625	35.8	16	12
Nest	2014	834	fail	5	269.3800049	YES	50.45	50.45	65.56	65.56	53.75	8.683333333	15.37222222	3.427777778	2.35	0.338888889	22.32222222	0	15.14444444	2.533333333	49.32777778	54.14285714	29.71428571	43.7	43.7	57	57	7.51	21.04	2.44	1.22	0	17.15	0	16.13	3.84	55.65	10.15	8.2875	4.6625	3.7625	0.7625	28.7875	0	13.9125	0.9	41.425	23	11
Nest	2014	835	hatch	27	265.5400085	YES	34.75	32.35	36.9375	36.33333333	47.5	4.172222222	16.65	4.083333333	3.927777778	4.361111111	18.21111111	0.338888889	9.638888889	3.15	53.43888889	34	23	48.4	43.6	77.75	77.75	0	18.84	0.72	3.34	6.02	14.25	0.61	13.12	2.05	63.05	9.3875	13.9125	8.2875	4.6625	2.2875	23.1625	0	5.2875	4.525	41.425	12	11
Nest	2014	836	hatch	21	302.8800049	YES	21.45	21.45	22.0625	22.0625	40	1.733333333	11.32222222	3.211111111	0.461111111	1.794444444	30.88333333	0	7.011111111	4.761111111	38.49444444	24.33333333	18.44444444	26.6	26.6	59.5	59.5	3.01	14.25	2.05	0.72	0.11	34.05	0	0.11	6.74	36.15	0.1375	7.6625	4.6625	0.1375	3.9	26.925	0	15.6375	2.2875	41.425	12	6
Nest	2014	837	fail	18	294.8299866	YES	21.1	17.95	28.86956522	31.72222222	41.25	5.844444444	18.48888889	12.70555556	4.85	2.011111111	12.70555556	0	1.733333333	4.022222222	62.55	23.85714286	23.57142857	28.2	26.8	45.75	44	3.01	23.64	16.24	0.61	0	18.53	0	3.01	3.62	62.55	9.3875	12.05	8.2875	10.15	4.525	5.425	0	0.1375	4.525	62.55	14	5
Nest	2014	838	hatch	27	267.3999939	YES	29.2	29.2	21.15789474	21.15789474	35	0.338888889	8.377777778	3.211111111	4.361111111	2.011111111	29.04444444	0	0.4	15.76111111	17.04444444	26.55555556	12.33333333	29.8	29.8	42.5	42.5	0.61	11.24	4.34	4.23	3.62	21.24	0	0.72	19.34	21.04	0	4.8	1.8	4.525	0	38.8	0	0	11.2875	12.05	17	10
Nest	2014	839	fail	5	267.3999939	YES	64.9	64.9	51.04	51.04	60	0.677777778	12.38333333	3.272222222	8.255555556	0.4	22.66111111	0	10.35555556	17.98333333	34.55	47	22.44444444	55.4	55.4	83.5	83.5	0	12.65	3.95	14.25	0.11	24.25	0	12.51	4.23	43.05	1.525	12.05	2.425	0.7625	0.7625	20.675	0	7.6625	35.175	23.925	23	13
Nest	2014	840	hatch	28	271.1000061	YES	51.7	44.7	50.71428571	54.29411765	76.25	2.688888889	10.60555556	3.211111111	4.422222222	5.844444444	26.20555556	4.172222222	4.083333333	10.03888889	47.10555556	34.88888889	16.33333333	60	49.6	77.25	54.75	1.22	7.35	1.44	0.72	0	24.14	7.51	3.73	4.95	46.15	4.525	14.675	5.425	9.05	13.15	28.7875	0	4.525	16.4	48.3	17	16
Nest	2014	841	hatch	26	242.9299927	YES	37.55	37.55	37.2	37.2	36.25	1.672222222	20.48333333	9.205555556	4.083333333	0.738888889	31.82222222	0	2.35	16.58888889	26.60555556	32.77777778	21.44444444	32.1	32.1	56	56	0	18.14	8.34	6.13	0.72	26.24	0	0.61	25.63	19.25	3.7625	23.4125	10.2875	1.525	0.7625	38.8	0	4.525	5.2875	35.8	18	11
Nest	2014	842	hatch	28	258.6199951	YES	59.4	59.4	66.47058824	66.47058824	71.25	2.011111111	22.04444444	19.37777778	0.4	0.677777778	36.77222222	0	2.011111111	11.24444444	47.88333333	37.33333333	20.22222222	69.4	69.4	79.25	79.25	3.01	21.65	23.75	0.11	0.61	42.55	0	3.62	0.22	57.55	0.7625	22.5375	13.9125	0.7625	0.7625	29.55	0	0	25.025	35.8	15	12
Nest	2014	843	hatch	28	266.519989	YES	29.05	16.05	23.77777778	26.25	30	3.344444444	15.88333333	9.544444444	12.07777778	2.35	18.15	0	6.183333333	10.80555556	48.27222222	28.88888889	19.22222222	35.3	18.6	39.5	32.25	6.02	16.85	8.95	18.73	0.61	9.64	0	3.62	18.23	48.75	0	14.675	10.2875	3.7625	4.525	28.7875	0	9.3875	1.525	47.675	15	8
Nest	2014	844	fail	5	269.3800049	YES	50	50	22.06896552	22.06896552	37.5	1.672222222	8.255555556	9.7	0.8	0.677777778	34.93888889	0	1.672222222	0.922222222	32.32777778	26.28571429	20	81.4	81.4	100	100	0	3.73	3.73	0.83	0.61	24.75	0	0	1.33	46.15	3.7625	13.9125	17.1625	0.7625	0.7625	47.675	0	3.7625	0.4125	15.05	20	12
Nest	2014	845	fail	4	260.5100098	YES	28.4	28.4	22.30769231	22.30769231	40	0.677777778	21.49444444	14.27222222	6.183333333	1.672222222	26.03888889	1.672222222	5.755555556	4.083333333	36.27222222	36.11111111	23.88888889	44.4	44.4	76.75	76.75	0	12.65	4.45	7.51	3.01	26.24	0	3.73	3.73	36.65	1.525	32.55	26.55	4.525	0	25.7875	3.7625	8.2875	4.525	35.8	11	9
Nest	2014	846	hatch	15	310.1300049	YES	22.3	13.9	23.04166667	21.22222222	42.5	0.122222222	17.38333333	6.772222222	4.7	0.677777778	27.71111111	0	1.077777778	4.083333333	31.54444444	27.33333333	26.55555556	28.5	11.7	43.25	5.5	0.11	17.15	5.45	4.84	1.22	21.24	0	1.33	6.02	37.64	0.1375	17.675	8.425	4.525	0	35.8	0	0.7625	1.6625	23.925	16	7
Nest	2014	847	fail	3	262.6000061	YES	54.8	16.2	34.35	36.91666667	42.5	0.122222222	19.60555556	8.105555556	5.816666667	1.672222222	26.43333333	0	7.366666667	19.82777778	29.66111111	30.55555556	21.11111111	70.9	28.9	87.75	49.25	0.11	21.15	10.25	6.63	3.01	31.04	0	9.03	9.45	46.15	0.1375	17.675	5.425	4.8	0	20.675	0	5.2875	32.8	9.05	20	10
Nest	2014	848	fail	3	262.6000061	YES	37.05	30.75	30.04347826	32	36.25	0.122222222	6.433333333	5.877777778	9.188888889	2.072222222	11.53888889	3.344444444	4.572222222	11.09444444	43.77222222	31.25	22	37.9	25.3	62.25	38	0.11	7.85	9.75	9.03	3.62	10.25	3.01	8.23	11.24	31.15	0.1375	4.6625	1.0375	9.3875	0.1375	13.15	3.7625	0	10.9125	59.55	18	8
Nest	2014	849	hatch	18	262.6000061	YES	26.7	6.95	33.65217391	68.33333333	41.25	0	12.55	5.6	4.422222222	0	10.54444444	0	5.844444444	1.477777778	37.32777778	14.77777778	15.88888889	30.9	13.9	35.25	34.75	0	11.85	3.95	4.34	0	7.85	0	7.51	2.05	36.15	0	13.425	7.6625	4.525	0	13.9125	0	3.7625	0.7625	38.8	16	10
Nest	2014	850	hatch	27	262.6000061	YES	44.85	21.9	37.52173913	40.45454545	40	6.95	15.71111111	7.322222222	2.688888889	4.233333333	31.48333333	0	4.233333333	5.905555556	33.60555556	29.44444444	17.44444444	49.3	34.9	66.75	59	12.51	18.64	11.74	3.62	0.11	28.03	0	7.62	7.62	31.85	0	12.05	1.8	1.525	9.3875	35.8	0	0	3.7625	35.8	14	8
Nest	2014	851	hatch	28	283.1400146	YES	43.9	43.9	49.52631579	49.52631579	53.75	1.733333333	14.88333333	6.05	1.077777778	0.677777778	8.994444444	0	8.961111111	3.088888889	58.71666667	34.55555556	18.44444444	44.9	44.9	87.25	87.25	3.12	12.65	8.95	0.72	0.61	11.85	0	16.13	4.23	50.65	0	17.675	2.425	1.525	0.7625	5.425	0	0	1.6625	68.8	14	10
Nest	2014	852	fail	11	305.8200073	YES	19.3	19.3	30.76470588	30.76470588	27.5	4.172222222	13.27222222	6.872222222	9.7	9.022222222	37.1	0	0.4	5.694444444	33.60555556	24.66666667	12.88888889	28.1	28.1	37.25	37.25	7.51	14.25	9.14	3.73	3.62	43.14	0	0.72	4.23	39.25	0	12.05	4.0375	17.1625	15.775	29.55	0	0	7.525	26.55	8	6
Nest	2014	853	hatch	18	258.7200012	YES	19.85	19.85	25.76923077	25.76923077	30	0	8.044444444	7.261111111	1.077777778	0.4	29.66111111	0	0.338888889	6.983333333	19.54444444	25.5	11.75	25.3	25.3	46.75	46.75	0	7.24	8.73	1.22	0.11	31.65	0	0	11.74	21.65	0	9.05	5.425	0.9	0.7625	27.175	0	0.7625	1.0375	16.9125	10	8
Nest	2014	854	fail	9	294.269989	YES	35.65	35.5	28.42307692	29.28	41.25	2.011111111	14.37777778	6.094444444	5.016666667	4.022222222	21.49444444	0	2.011111111	14.23888889	42.32777778	39	23.9375	51.5	51.5	81.75	81.75	3.62	11.74	9.14	3.01	3.01	24.55	0	3.01	25.63	31.15	0	17.675	2.2875	7.525	5.2875	17.675	0	0.7625	0	56.3	16	4
Nest	2014	855	hatch	15	301.5400085	YES	29.3	28.9	33	33.78947368	46.25	0	13.27222222	4.383333333	9.866666667	0.338888889	32.93888889	0	3.344444444	11.58333333	19.88333333	29	14.44444444	33	33	50.5	50.5	0	10.25	3.05	6.63	0.61	40.65	0	6.02	12.73	10.25	0	17.05	6.05	13.9125	0	23.3	0	0	10.15	31.925	14	9
Nest	2014	856	fail	3	306.9400024	YES	23.1	23.1	29.65217391	29.65217391	38.75	3.344444444	13.21111111	7.322222222	0.922222222	4.422222222	30.1	0	6.183333333	2.533333333	42.88333333	33.64285714	28.5	25.3	25.3	36.75	36.75	6.02	9.64	1.44	0.83	4.23	33.14	0	0.61	3.73	58.55	0	17.675	14.675	1.0375	4.6625	26.3	0	13.15	1.0375	23.3	17	6
Nest	2014	857	hatch	25	306.9400024	YES	62.3	62.3	42.43333333	42.43333333	73.75	8.622222222	22.49444444	9.211111111	5.694444444	5.905555556	31.60555556	0	4.022222222	7.916666667	38.43333333	41.66666667	19.55555556	60.1	60.1	74.25	74.25	15.52	18.75	4.84	3.62	7.51	31.35	0	1.22	0.72	58.05	0	27.175	14.675	8.2875	3.9	31.925	0	7.525	16.9125	13.9125	24	13
Nest	2014	858	hatch	26	293.5700073	YES	29.65	29.65	28.7826087	28.7826087	31.25	0.338888889	22.38333333	11.38333333	2.7125	1.88125	12.21666667	0	4.172222222	10.41666667	57.27222222	20.66666667	18	31.4	31.4	50.5	50.5	0.61	31.15	14.25	4.525	0	10.25	0	7.51	3.12	57.55	0	11.425	7.8	0.9	3.7625	14.675	0	0	19.5375	56.925	11	10
Nest	2014	859	hatch	26	238.1399994	YES	36.1	25.15	45.55172414	44.13636364	60	7.627777778	17.93333333	8.438888889	4.233333333	0.4	22.66111111	0	5.355555556	6.811111111	36.77222222	37.33333333	26.11111111	44.3	27.6	59.25	30.25	13.12	14.25	13.75	7.51	0.11	21.65	0	6.02	9.03	38.05	0.7625	22.5375	1.8	0.1375	0.7625	23.925	0	4.525	4.0375	35.175	20	7
Nest	2014	860	fail	4	274.3599854	YES	43.3	37.8	43.17073171	51.2	53.75	2.411111111	4.7	2.472222222	5.188888889	1.2	50.32222222	0	9.022222222	10.54444444	33.76666667	48.14285714	14.71428571	50.1	46.3	57	57	3.73	6.63	1.33	1.22	1.33	45.54	0	15.02	10.25	33.14	0.7625	2.2875	3.9	10.15	1.0375	56.3	0	1.525	10.9125	34.55	22	7
Nest	2014	861	fail	3	301.5400085	YES	34.4	34.4	25.08	25.08	33.75	11.12222222	11.66111111	1.816666667	0.061111111	0.061111111	6.05	1.672222222	4.511111111	1.855555556	72.60555556	36.11111111	19.77777778	35.6	35.6	68	68	7.51	14.25	1.83	0	0.11	9.45	0	8.12	0.11	77.55	15.6375	8.425	1.8	0.1375	0	1.8	3.7625	0	4.0375	66.425	18	10
Nest	2014	862	hatch	16	237	YES	25.75	25.75	26.86363636	26.86363636	25	0	6.372222222	3.15	2.411111111	5.905555556	33.15555556	0	1.733333333	5.905555556	29.10555556	26	16.55555556	29.1	29.1	40.75	40.75	0	6.63	4.23	3.01	0.11	26.04	0	0	7.62	35.65	0	6.05	1.8	1.6625	13.15	42.05	0	3.9	3.7625	20.925	17	10
Nest	2014	863	fail	21	302.8800049	YES	43.05	30.55	31.90909091	28.54166667	35	2.011111111	21.21666667	8.716666667	1.416666667	1.733333333	23.21111111	0	3.683333333	22.15555556	31.88333333	39.75	18.25	47	27.5	54	29	0	28.55	11.35	1.33	3.01	23.64	0	3.01	23.14	23.75	4.525	12.05	5.425	1.525	0.1375	22.675	0	4.525	20.925	42.05	21	10
Nest	2014	864	fail	5	303.9400024	YES	32	32	22.03703704	22.03703704	27.5	1.733333333	17.15555556	4.822222222	3.805555556	0	31.77222222	0.061111111	9.022222222	11.37222222	27.38333333	36.44444444	19.33333333	34.1	34.1	42	42	3.01	14.14	1.94	3.73	0	43.05	0	13.23	19.25	16.65	0.1375	20.925	8.425	3.9	0	17.675	0.1375	3.7625	1.525	40.8	22	11
Nest	2014	865	hatch	10	280.519989	YES	28.75	27.55	30.64705882	32.73333333	37.5	0.061111111	10.77222222	8.994444444	2.75	1.016666667	42.60555556	0	0.677777778	5.755555556	29.27222222	30.33333333	19	37.6	36.3	49.75	46.5	0.11	12.15	4.45	3.62	0.61	45.65	0	1.22	6.74	17.15	0	9.05	14.675	1.6625	1.525	38.8	0	0	4.525	44.425	13	9
Nest	2014	866	fail	10	302.8800049	YES	47.25	29.9	30.27027027	35.41176471	32.5	0	11.87777778	3.866666667	13.81111111	4.85	27.6	0	4.511111111	7.411111111	39.21666667	27.22222222	19	52.7	40.1	59.75	49.5	0	7.24	3.12	21.24	8.73	28.64	0	0.61	0.61	58.55	0	17.675	4.8	4.525	0	26.3	0	9.3875	15.9125	15.05	25	9
Nest	2014	867	fail	19	305.9700012	YES	24.85	24.85	38.5	38.5	45	11.46111111	16.87777778	9.927777778	7.638888889	4.572222222	13.76111111	0	6.75	9.65	38.77222222	33.44444444	26.75	32.9	32.9	50	50	0	26.65	14.75	13.64	7.62	6.74	0	6.13	6.74	28.75	25.7875	4.6625	3.9	0.1375	0.7625	22.5375	0	7.525	13.2875	51.3	12	9
Nest	2014	868	hatch	17	270.9100037	YES	43.85	43.2	35.15384615	36.2	46.25	7.288888889	16.70555556	8.044444444	17.02777778	7.855555556	24.76111111	0	5.844444444	0.738888889	44.05	42.16666667	20.86666667	42.3	42.3	58.75	58.75	12.51	16.54	10.25	23.03	14.14	26.04	0	0	0.61	36.15	0.7625	16.9125	5.2875	9.525	0	23.1625	0	13.15	0.9	53.925	18	9
Nest	2014	869	hatch	19	300.2900085	YES	49.8	41	27.90322581	30.28571429	60	0.738888889	16.6	4.266666667	2.411111111	3.805555556	42.60555556	0	1.077777778	11.71111111	32.16111111	36	10.11111111	70	57.3	85	79.25	0.72	25.65	3.95	1.22	3.73	43.05	0	1.83	16.74	24.25	0.7625	5.2875	4.6625	3.9	3.9	42.05	0	0.1375	5.425	42.05	24	10
Nest	2014	870	hatch	24	258.6199951	YES	51.85	51.85	42.21875	42.21875	55	2.072222222	7.427777778	3.15	3.427777778	4.022222222	25.92777778	0	2.011111111	3.211111111	51.99444444	33.11111111	13.11111111	51.2	51.2	57.25	57.25	3.73	6.13	3.73	2.55	3.62	28.64	0	3.01	4.95	53.05	0	9.05	2.425	4.525	4.525	22.5375	0	0.7625	1.0375	50.675	25	15
Nest	2014	871	hatch	18	265.019989	YES	35.55	34.1	32.08695652	32.72727273	35	1.672222222	16.93888889	9.822222222	1.416666667	1.138888889	27.66111111	0	10.63333333	3.027777778	33.21666667	35.88888889	21.66666667	42.5	42.5	32.5	32.5	0	19.25	2.44	1.33	1.33	18.75	0	12.51	4.23	34.25	3.7625	14.05	19.05	1.525	0.9	38.8	0	8.2875	1.525	31.925	19	11
Nest	2014	872	hatch	18	265.019989	YES	35.85	35.85	33.8	33.8	27.5	4.233333333	14.71666667	3.272222222	2.011111111	7.411111111	14.16111111	0	12.02777778	11.03333333	47.88333333	37.125	25.25	32.9	32.9	53	53	0.11	22.15	1.55	3.62	0.83	21.65	0	10.52	4.34	48.55	9.3875	5.425	5.425	0	15.6375	4.8	0	13.9125	19.4	47.05	21	10
Nest	2014	873	fail	15	242.9299927	YES	47.7	39.8	38.51428571	44.11111111	63.75	1.733333333	23.99444444	9.716666667	7.916666667	0.4	18.55	0	3.744444444	6.861111111	42.60555556	45.11111111	17	57.4	49	71.5	67.75	0	31.15	10.25	11.24	0.72	17.15	0	0.72	1.22	43.55	3.9	15.05	9.05	3.7625	0	20.3	0	7.525	13.9125	41.425	27	9
Nest	2014	874	fail	5	258.6199951	YES	43.65	32.1	37.1	42.52631579	33.75	1.016666667	19.31666667	6.922222222	2.75	6.522222222	10.41666667	0	2.411111111	22.58333333	56.32777778	39	31.75	46.1	26.2	72.5	38.25	0.61	23.64	8.23	1.33	11.13	10.63	0	3.12	30.13	53.75	1.525	13.9125	5.2875	4.525	0.7625	10.15	0	1.525	13.15	59.55	21	11
Nest	2014	875	fail	5	240.0200043	YES	45	45	53.12903226	53.12903226	65	0	13.27222222	6.772222222	12.15	1.016666667	15.37222222	0	9.788888889	6.366666667	40.10555556	40	11.625	51.1	51.1	63.75	63.75	0	17.15	10.25	6.74	1.83	18.64	0	0.11	11.24	43.55	0	8.425	2.425	18.9125	0	11.2875	0	21.8875	0.275	35.8	21	10
Nest	2014	876	fail	10	271.1000061	YES	24.75	14.6	29.85	32.27272727	33.75	7.288888889	12.76666667	4.822222222	2.133333333	2.072222222	24.10555556	0	1.733333333	1.538888889	46.82777778	26	12.88888889	15.3	13.8	14	12.5	0.61	7.85	4.95	3.73	0.72	29.25	0	3.01	1.44	45.65	15.6375	18.9125	4.6625	0.1375	3.7625	17.675	0	0.1375	1.6625	48.3	16	8
Nest	2014	877	hatch	24	287.9299927	YES	57.75	29.5	31.48611111	49.30434783	68.75	2.072222222	14.71666667	10.60555556	2.533333333	3.744444444	26.05	0	4.572222222	6.433333333	33.99444444	33.77777778	18.33333333	60.3	39	74.5	58	0.72	19.75	14.75	0.83	0.72	24.25	0	8.12	7.85	35.65	3.7625	8.425	5.425	4.6625	7.525	28.3	0	0.1375	4.6625	31.925	17	5
Nest	2014	878	hatch	16	262.6000061	YES	43.05	3.55	30.51428571	31.8	55	0.338888889	22.88333333	15.26666667	4.911111111	0.4	32.87777778	0	3.344444444	0.644444444	30.43888889	27.77777778	21.22222222	50.5	0.5	69	0	0	38.75	23.75	0.61	0.61	35.54	0	6.02	0.83	31.15	0.7625	3.05	4.6625	10.2875	0.1375	29.55	0	0	0.4125	29.55	18	8
Nest	2014	879	fail	27	287.9299927	YES	56.2	50.25	44.23076923	54.29411765	63.75	0.061111111	23.71666667	18.82777778	2.688888889	3.027777778	26.21666667	0	8.872222222	10.20555556	37.05	34.625	28.875	77.4	68.2	87	67.5	0.11	28.55	17.15	1.22	1.22	24.05	0	7.24	14.75	48.05	0	17.675	20.925	4.525	5.2875	28.925	0	10.9125	4.525	23.3	19	11
Nest	2014	880	fail	9	266.519989	YES	45.75	13.55	29.36956522	34.11111111	56.25	2.688888889	18.21111111	3.15	6.305555556	2.072222222	14.16111111	0	2.011111111	0.4	60.05	41.66666667	22.88888889	53.8	24.4	57.75	44.5	4.84	18.64	1.94	10.52	0.72	6.85	0	3.62	0	72.55	0	17.675	4.6625	1.0375	3.7625	23.3	0	0	0.9	44.425	24	4
Nest	2014	881	fail	8	302.2600098	YES	22.85	22.25	22.0625	22.26666667	27.5	0.061111111	8.872222222	8.594444444	0.8	1.733333333	27.71111111	0	0.461111111	12.70555556	38.05	23.33333333	24.44444444	29.3	29.3	53.25	53.25	0.11	14.14	11.74	0.61	3.12	21.85	0	0.83	16.13	43.25	0	2.2875	4.6625	1.0375	0	35.0375	0	0	8.425	31.55	11	9
Nest	2014	882	hatch	28	302.2600098	YES	47.35	46.2	37.6	38.82142857	57.5	17.01666667	16.53888889	6.094444444	6.583333333	3.027777778	25.16111111	0	1.355555556	15.75555556	45.66111111	41.94444444	19.125	59.2	59.2	71.75	71.75	18.12	14.14	7.24	0.11	4.84	31.65	0	2.44	15.63	46.15	15.6375	19.5375	4.6625	14.675	0.7625	17.05	0	0	15.9125	45.05	23	12
Nest	2014	883	fail	2	287.9299927	YES	60.8	45.15	42.65	52.26086957	60	1.672222222	17.10555556	7.766666667	5.416666667	0.338888889	20.65	0	7.011111111	2.133333333	34.27222222	39.55555556	16.94444444	62.6	48.6	73.25	58	0	9.75	9.14	6.13	0	14.14	0	12.62	3.01	40.65	3.7625	26.3	6.05	4.525	0.7625	28.7875	0	0	1.0375	26.3	25	11
Nest	2014	884	hatch	27	266.519989	YES	58.75	34.1	39.5	46	48.75	2.411111111	10.92222222	6.922222222	5.355555556	3.683333333	27.93888889	0	5.016666667	25.31111111	31.88333333	36.5	23.57142857	70.4	39.4	74.75	39.5	0.72	13.64	8.84	6.02	3.62	21.65	0	6.02	25.54	36.15	4.525	7.525	4.525	4.525	3.7625	35.8	0	3.7625	25.025	26.55	24	6
Nest	2014	885	fail	7	302.2600098	YES	17.75	17.75	22.83333333	22.83333333	35	0	16.6	4.544444444	8.805555556	0.338888889	27.43333333	0	0	1.855555556	41.27222222	23.66666667	14	21.5	21.5	31.5	31.5	0	6.24	1.44	15.63	0.61	28.64	0	0	3.23	46.15	0	29.55	8.425	0.275	0	25.925	0	0	0.1375	35.175	10	7
Nest	2014	886	fail	1	303.9400024	YES	27.1	27.1	21.54166667	21.54166667	36.25	1.672222222	14.71666667	14.65555556	2.372222222	1.694444444	34.55	0	11.31111111	12.05	29.27222222	23.88888889	21.77777778	28	28	36.75	36.75	0	14.75	10.25	3.05	1.83	26.65	0	16.74	16.85	24.55	3.7625	14.675	20.1625	1.525	1.525	44.425	0	4.525	6.05	35.175	21	12
Nest	2014	887	hatch	26	303.9400024	YES	35.6	35.6	28.69565217	28.69565217	28.75	0	12.99444444	5.438888889	4.022222222	5.077777778	29.38333333	0	2.35	16.71111111	20.93888889	31.88888889	22.11111111	39.1	39.1	47.25	47.25	0	6.85	7.85	0.61	6.02	24.25	0	3.62	26.35	16.65	0	20.675	2.425	8.2875	3.9	35.8	0	0.7625	4.6625	26.3	19	12
Nest	2014	888	hatch	27	303.9400024	YES	35	35	39.5	39.5	47.5	0.738888889	6.922222222	5.877777778	8.533333333	1.016666667	40.93333333	0	10.13888889	4.361111111	26.60555556	35.25	16	46.1	46.1	63.75	63.75	0.72	3.73	0.94	13.53	1.22	40.04	0	10.63	3.62	24.25	0.7625	10.9125	12.05	2.2875	0.7625	42.05	0	9.525	5.2875	29.55	11	7
Nest	2014	889	fail	14	307.5599976	YES	45.45	45.45	37.24	37.24	51.25	2.011111111	14.71666667	4.822222222	7.027777778	2.011111111	23.53888889	0.061111111	0.4	2.533333333	56.21666667	44.77777778	20.44444444	62.8	62.8	71	71	0.61	19.25	6.74	3.62	3.62	26.24	0.11	0.72	3.84	55.65	3.7625	9.05	2.425	11.2875	0	20.1625	0	0	0.9	56.925	17	10
Nest	2014	890	fail	7	305.9700012	YES	34.55	34.55	45.66666667	45.66666667	27.5	1.672222222	13.21111111	3.427777778	8.344444444	3.683333333	24.48333333	0	3.527777778	2.133333333	59.77222222	35.77777778	12.61111111	42.9	42.9	56	56	0	17.15	2.55	7.51	0.61	30.54	0	0.22	0.72	57.55	3.7625	8.2875	4.525	9.3875	7.525	16.9125	0	7.6625	3.9	62.55	16	10
Nest	2014	891	fail	7	248.6199951	YES	41.55	41.55	42.64285714	42.64285714	40	0.338888889	21.60555556	11.77222222	5.2	0.4	16.87777778	0	0.8	7.133333333	48.16111111	34.44444444	27.11111111	51.5	51.5	68	68	0	29.25	19.25	6.13	0.61	9.14	0	1.33	12.84	43.55	0.7625	12.05	2.425	4.0375	0.1375	26.55	0	0.1375	0	53.925	21	12
Nest	2014	892	hatch	24	258.6199951	YES	36.6	26.45	45.67857143	49	36.25	9.022222222	8.594444444	9.483333333	4.572222222	2.411111111	9.822222222	0	0.677777778	2.472222222	64.55	34	25.75	41	32.7	44	38.75	0.11	11.85	16.35	7.62	0.61	9.45	0	0.61	0.72	70.65	20.1625	4.525	0.9	0.7625	4.6625	10.2875	0	0.7625	4.6625	56.925	20	9
Nest	2014	893	fail	6	248.6199951	YES	30.95	30.95	32	32	38.75	2.35	15.77222222	13.16111111	2.072222222	13.07222222	29.93333333	0	0.338888889	9.422222222	42.88333333	35.33333333	18.38888889	40.9	40.9	64.75	64.75	1.22	21.65	23.25	3.12	3.01	23.64	0	0.61	1.33	53.05	3.7625	8.425	0.55	0.7625	25.65	37.8	0	0	19.5375	30.175	12	10
Nest	2014	894	fail	7	271.1000061	YES	55.45	55.45	61.95652174	61.95652174	58.75	0.677777778	22.38333333	7.2375	7.366666667	2.35	35.65555556	0	3.683333333	15.14444444	25.05	50.33333333	28.66666667	67.4	67.4	91.75	91.75	0	28.55	6.05	7.24	3.62	14.14	0	6.02	3.62	33.05	1.525	14.675	8.425	7.525	0.7625	62.55	0	0.7625	29.55	15.05	19	14
Nest	2014	895	fail	7	248.6199951	YES	32.5	32.5	23.61111111	23.61111111	31.25	1.672222222	21.1	8.933333333	3.805555556	2.011111111	36.14444444	0	4.85	0.738888889	44.05	31.11111111	24.55555556	46.4	46.4	74	74	0	28.64	11.74	6.63	3.62	32.53	0	8.12	0.72	33.75	3.7625	11.675	5.425	0.275	0	40.6625	0	0.7625	0.7625	56.925	15	10
Nest	2014	896	hatch	15	309.9200134	YES	42.95	29.7	24.75	27.48	38.75	3.344444444	20.71111111	6.583333333	10.03333333	2.35	31.77222222	0	6.522222222	9.25	45.10555556	45	28.125	36.3	27.3	50	38.75	6.02	21.65	1.33	15.05	3.62	21.65	0	3.62	10.63	53.05	0	19.5375	13.15	3.7625	0.7625	44.425	0	10.15	7.525	35.175	24	4
Nest	2014	897	fail	5	247.3500061	YES	24.3	22.95	42.5	44.38461538	25	0	22.66111111	9.883333333	3.088888889	4.511111111	16.41666667	0	1.794444444	13.81111111	45.38333333	18.33333333	17.27777778	28.1	28.1	51.25	51.25	0	21.65	4.45	4.34	8.12	23.53	0	0.22	21.24	36.15	0	23.925	16.675	1.525	0	7.525	0	3.7625	4.525	56.925	12	11
Nest	2014	898	hatch	28	303.9400024	YES	27.75	27.75	20.94444444	20.94444444	41.25	0	14.16111111	13.99444444	8.622222222	3.744444444	21.43888889	0	0.338888889	17.64444444	50.66111111	21	15.11111111	33.2	33.2	46.25	46.25	0	7.35	4.45	0	0.72	4.95	0	0	3.73	57.55	0	22.675	25.925	19.4	7.525	42.05	0	0.7625	35.0375	42.05	14	8
Nest	2014	899	hatch	28	309.9200134	YES	37.35	37.35	44.84210526	44.84210526	56.25	3.744444444	14.1	9.988888889	7.411111111	4.361111111	26.15555556	0.061111111	8.194444444	9.361111111	29.38333333	38.875	27.5	47.4	47.4	64.25	64.25	6.74	14.14	9.64	0.11	3.62	29.05	0.11	11.74	13.23	34.25	0	14.05	10.425	16.5375	5.2875	22.5375	0	3.7625	4.525	23.3	17	13
Nest	2014	900	fail	8	303.9400024	YES	21.2	21.2	23.47058824	23.47058824	42.5	8.622222222	15.37222222	8.872222222	4.083333333	5.188888889	26.26666667	0	4.85	16.03333333	37.32777778	34	18.5	21.2	21.2	35	35	0	16.54	7.24	3.73	8.73	33.75	0	0	25.24	29.05	19.4	13.9125	10.9125	4.525	0.7625	16.9125	0	10.9125	4.525	47.675	11	6
Nest	2014	901	fail	8	301.6199951	YES	24.25	23.55	24.41666667	27.5	36.25	0.338888889	10.26666667	3.427777778	4.083333333	0.4	40.71666667	0.338888889	6.244444444	16.87777778	19.43888889	24	14.22222222	40.7	40.2	57	55.75	0	11.24	1.83	6.13	0.72	50.65	0.61	0.72	26.65	6.85	0.7625	9.05	5.425	1.525	0	28.3	0	13.15	4.6625	35.175	9	7
Nest	2014	902	fail	3	293.5700073	YES	30.35	30.35	40.65	40.65	30	0	21.32777778	12.1	16.05	3.405555556	20.65	0	0.4	0.522222222	38.66111111	28.75	9.25	37	37	37.5	37.5	0	28.75	19.34	14.75	3.01	20.63	0	0	0.22	43.55	0	12.05	3.05	17.675	3.9	20.675	0	0.9	0.9	32.55	15	10
Nest	2014	903	fail	22	293.5700073	YES	21.5	18.85	34.11764706	35.13333333	28.75	3.683333333	20.71111111	11.15555556	6.094444444	0.061111111	22.6	0	0.338888889	4.083333333	33.10555556	31.44444444	17.11111111	28.5	28.5	50.25	50.25	3.62	26.65	16.85	7.24	0.11	19.14	0	0	3.73	38.55	3.7625	13.2875	4.0375	4.6625	0	26.925	0	0.7625	4.525	26.3	13	9
Nest	2014	904	hatch	26	305.8200073	YES	37.35	37.35	31.80769231	31.80769231	27.5	0	14.54444444	10.26666667	1.416666667	4.083333333	23.82777778	0	6.583333333	7.366666667	43.66111111	33.66666667	20.33333333	42.8	42.8	68	68	0	19.55	14.75	1.22	7.24	21.65	0	11.24	12.65	38.55	0	8.2875	4.6625	1.6625	0.1375	26.55	0	0.7625	0.7625	50.05	19	11
Nest	2014	905	hatch	21	293.5700073	YES	33.1	33.1	38.13636364	38.13636364	35	4.172222222	13.04444444	3.766666667	3.744444444	0.677777778	25.27222222	0	4.911111111	2.655555556	38.93888889	33	12.22222222	29.5	29.5	45.75	45.75	7.51	7.24	4.84	3.73	0.61	28.75	0	8.73	3.84	24.55	0	20.3	2.425	3.7625	0.7625	20.925	0	0.1375	1.175	56.925	16	11
Nest	2014	906	hatch	28	293.5700073	YES	35.3	35.3	22.10714286	22.10714286	25	0	23.82777778	8.761111111	5.038888889	1.016666667	35.65555556	1.672222222	10.97222222	12.42777778	33.10555556	34.83333333	16	42.5	42.5	49.75	49.75	0	28.75	6.63	4.84	0.61	9.14	3.01	13.73	11.13	43.05	0	17.675	11.425	5.2875	1.525	68.8	0	7.525	14.05	20.675	18	9
Nest	2014	907	hatch	26	275.9400024	YES	37.7	37.7	34.83333333	34.83333333	32.5	0	25.16111111	12.82777778	2.75	0.338888889	16.09444444	0	1.672222222	0.4	64.27222222	22.88888889	18.33333333	41.6	41.6	59.5	59.5	0	36.15	19.25	3.01	0.61	8.23	0	3.01	0.11	60.65	0	11.425	4.8	2.425	0	25.925	0	0	0.7625	68.8	14	11
Nest	2014	908	fail	3	278.5700073	YES	19.15	19.15	30.08333333	30.08333333	28.75	0.677777778	18.38333333	9.044444444	4.911111111	0	24.04444444	0	0.338888889	2.411111111	41.55	24.88888889	15.55555556	25.2	25.2	36.25	36.25	1.22	28.75	14.45	0.72	0	19.14	0	0.61	1.22	55.65	0	5.425	2.2875	10.15	0	30.175	0	0	3.9	23.925	10	7
Nest	2014	909	fail	22	294.8299866	YES	29.15	22.65	26.81481481	37	36.25	0.061111111	23.37777778	19.37777778	7.2	8.194444444	14.63888889	3.344444444	2.35	7.688888889	46.27222222	44.75	26.75	31.6	25.9	46.25	43.75	0.11	24.05	19.25	11.74	6.63	0.61	3.01	3.01	0.61	55.15	0	22.5375	19.5375	1.525	10.15	32.175	3.7625	1.525	16.5375	35.175	18	10
Nest	2014	910	fail	7	294.269989	YES	31.15	27.85	31.08695652	37.21428571	41.25	4.572222222	9.377777778	7.322222222	8.683333333	3.744444444	31.49444444	0	6.522222222	2.255555556	38.66111111	36.77777778	21.77777778	44.7	42.2	53.5	52.75	8.12	10.25	4.95	15.63	3.73	43.05	0	8.73	3.73	19.55	0.1375	8.2875	10.2875	0	3.7625	17.05	0	3.7625	0.4125	62.55	13	9
Nest	2014	911	hatch	28	297.5400085	YES	32.15	30.75	34.33333333	36.75	43.75	0.338888889	24.88333333	10.54444444	5.694444444	5.25	12.05	0	2.35	6.983333333	46.55	31.22222222	17.44444444	37.9	35.1	68.75	65.75	0.61	28.25	11.74	1.22	8.12	4.95	0	3.62	1.94	55.15	0	20.675	9.05	11.2875	1.6625	20.925	0	0.7625	13.2875	35.8	14	9
Nest	2014	912	fail	24	308.0799866	YES	28.35	18.6	20.4	17.25	42.5	2.011111111	11.43333333	5.477777778	4.572222222	2.35	19.48888889	4.172222222	2.35	13.41111111	49.60555556	34.33333333	19.22222222	38.9	19.7	60.5	22	0.61	19.25	6.85	8.12	3.62	16.85	7.51	3.62	20.52	46.15	3.7625	1.6625	3.7625	0.1375	0.7625	22.7875	0	0.7625	4.525	53.925	14	7
Nest	2014	913	hatch	16	271.5400085	YES	40.05	25.95	29.34482759	38.84615385	58.75	0.338888889	15.71111111	4.144444444	13.59444444	2.072222222	37.87777778	0	8.961111111	1.477777778	24.38333333	34.22222222	16.625	41.5	31.1	60.5	54	0.61	14.14	3.12	23.14	3.01	40.65	0	3.01	1.33	36.65	0	17.675	5.425	1.6625	0.9	34.4125	0	16.4	1.6625	9.05	22	11
Nest	2014	914	fail	19	307.5599976	YES	46.8	46.8	32.5	32.5	46.25	0.738888889	8.933333333	4.266666667	1.672222222	4.022222222	33.15555556	0	8.805555556	6.305555556	35.99444444	38.85714286	22.85714286	43	43	52.5	52.5	0.61	11.85	1.55	3.01	3.62	19.14	0	0.72	3.01	46.15	0.9	5.2875	7.6625	0	4.525	50.675	0	18.9125	10.425	23.3	17	10
Nest	2014	915	fail	6	303.6199951	YES	21.45	21.45	21	21	35	1.672222222	11.6	5.877777778	6.644444444	2.35	19.59444444	4.172222222	1.016666667	5.033333333	50.66111111	27.375	18.25	18	18	39.5	39.5	0	13.64	3.84	3.84	0.61	21.13	7.51	0.61	8.34	46.15	3.7625	9.05	8.425	10.15	4.525	17.675	0	1.525	0.9	56.3	11	8
Nest	2014	916	fail	15	303.6199951	YES	31.95	31.95	24.14285714	24.14285714	16.25	0.122222222	23.76666667	20.82222222	2.411111111	2.011111111	6.644444444	0	4.572222222	10.06666667	42.54444444	27.88888889	26.22222222	28.4	28.4	45.25	45.25	0.11	28.64	16.24	3.62	3.01	0.83	0	0.11	17.51	36.04	0.1375	17.675	26.55	0.9	0.7625	13.9125	0	10.15	0.7625	50.675	21	9
Nest	2014	917	hatch	25	239.2100067	YES	26.9	26.9	33.875	33.875	37.5	0.338888889	16.6	5.816666667	2.472222222	0.122222222	26.54444444	0	0.338888889	1.138888889	50.93888889	32.55555556	15.55555556	35.7	35.7	62.25	62.25	0	15.74	3.73	0.83	0.22	36.04	0	0.61	1.22	46.15	0.7625	17.675	8.425	4.525	0	14.675	0	0	1.0375	56.925	13	7
Nest	2014	918	hatch	18	293.5700073	YES	18.95	18.95	45.2	45.2	28.75	0.338888889	8.044444444	2.872222222	18.04444444	1.733333333	22.37222222	0	8.344444444	19.08888889	21.05	20.77777778	8.333333333	25.4	25.4	55.25	55.25	0	7.24	0.83	28.64	0	16.74	0	0	21.13	21.65	0.7625	9.05	5.425	4.8	3.9	29.4125	0	18.775	16.5375	20.3	7	6
Nest	2014	919	fail	10	292.6300049	YES	40.65	34.9	29.60606061	30.57692308	41.25	0.338888889	11.98888889	12.6	12.2	0.338888889	35.99444444	0	0.338888889	1.855555556	28.05	34.88888889	16.44444444	42.9	35.6	63	58.5	0	17.35	9.95	13.23	0.61	26.15	0	0	3.23	46.15	0.7625	5.2875	15.9125	10.9125	0	48.3	0	0.7625	0.1375	5.425	21	8
Nest	2014	920	hatch	26	292.6300049	YES	43.45	42.75	29.26923077	30.16666667	58.75	1.672222222	26.49444444	13.38333333	4.144444444	1.016666667	19.82222222	0	2.011111111	8.027777778	53.43888889	29.66666667	20	45.8	45.8	51.25	51.25	0	35.65	21.65	1.33	1.22	14.14	0	0.61	1.33	72.55	3.7625	15.05	3.05	7.6625	0.7625	26.925	0	3.7625	16.4	29.55	18	10
Nest	2014	921	hatch	23	263.269989	YES	17.55	17.15	24.66666667	25.625	28.75	0	18.55	5.161111111	5.077777778	10.47777778	32.1	0	0.4	9.761111111	30.43888889	20.11111111	9.111111111	23.7	23.7	47.5	47.5	0	14.75	4.95	6.13	15.74	31.24	0	0.72	13.34	41.15	0	23.3	5.425	3.7625	3.9	33.175	0	0	5.2875	17.05	7	3
Nest	2014	922	hatch	21	294.3699951	YES	29.5	29	23.5	24.33333333	23.75	0	8.655555556	3.211111111	6.644444444	4.233333333	13.7	0	0	14.63888889	34.10555556	28.16666667	11.66666667	41.7	41.7	45.25	45.25	0	8.84	4.34	8.95	7.51	18.53	0	0	0.72	48.05	0	8.425	1.8	3.7625	0.1375	7.6625	0	0	32.0375	16.675	13	10
Nest	2014	923	fail	1	247.9299927	YES	25.7	25.7	33.81818182	33.81818182	32.5	0.738888889	17.15555556	9.927777778	4.633333333	2.072222222	22.49444444	0	2.072222222	0.8	35.10555556	34	28.875	32.5	32.5	56.75	56.75	1.22	9.34	6.13	7.73	0	16.85	0	3.73	0.83	36.65	0.1375	26.925	14.675	0.7625	4.6625	29.55	0	0	0.7625	33.175	17	9
Nest	2014	924	hatch	15	266.230011	YES	29.65	29.65	16.65384615	16.65384615	32.5	0	6.372222222	5.755555556	2.411111111	2.011111111	44.32777778	0	3.744444444	15.31666667	18.21111111	38	19.375	24.5	24.5	31.75	31.75	0	9.64	6.63	3.73	3.62	19.75	0	3.62	18.23	26.15	0	2.2875	4.6625	0.7625	0	75.05	0	3.9	11.675	8.2875	21	8
Nest	2014	925	hatch	18	258.6199951	YES	56	56	54.2173913	54.2173913	38.75	10.46666667	21.32777778	12.21111111	5.311111111	9.022222222	18.04444444	0	2.472222222	14.46666667	56.21666667	35.71428571	23.85714286	71.7	71.7	100	100	18.23	7.35	11.24	1.44	7.51	21.35	0	0.83	20.02	46.15	0.7625	38.8	13.425	10.15	10.9125	13.9125	0	4.525	7.525	68.8	21	7
Nest	2014	926	hatch	16	257.8099976	YES	50.1	25.85	53.31578947	48.75	61.25	0.338888889	12.93333333	6.155555556	10.63333333	0	5.538888889	0	0	5.905555556	56.99444444	27.88888889	27.55555556	70.2	33.7	82	9	0.61	16.65	4.45	16.13	0	3.84	0	0	3.12	62.55	0	8.2875	8.2875	3.7625	0	7.6625	0	0	9.3875	50.05	16	14
Nest	2014	927	hatch	22	258.6199951	YES	13.25	13.25	31.09090909	31.09090909	18.75	2.072222222	8.594444444	5.816666667	2.072222222	0.522222222	16.16111111	0	0.461111111	7.044444444	45.93888889	22.66666667	16.66666667	14	14	25.75	25.75	3.12	1.33	0.83	0.11	0.33	17.35	0	0.83	8.95	56.15	0.7625	17.675	12.05	4.525	0.7625	14.675	0	0	4.6625	33.175	7	5
Nest	2014	928	hatch	24	264.1400146	YES	22	0.25	128.2	20	31.25	20.85	7.366666667	4.422222222	0	0.338888889	27.98888889	0	4.85	6.711111111	47.10555556	30	14.5	39.3	0	63.75	0	37.53	6.63	4.23	0	0.61	36.65	0	1.22	7.24	31.65	0	8.2875	4.6625	0	0	17.1625	0	9.3875	6.05	66.425	3	3
Random	2008	930	NA	NA	323.8999939	YES	36.16452	28.10256	39.93103448	45.66666667	17.75	0.338888889	10.26666667	4.544444444	3.466666667	7.288888889	34.03333333	0	2.011111111	2.472222222	50.93888889	30.66666667	18.11111111	36.23432	27.69992	35.8902	35.8902	0	11.85	6.85	0.22	12.51	47.53	0	3.01	4.34	36.65	0.7625	8.2875	1.6625	7.525	0.7625	17.1625	0	0.7625	0.1375	68.8	8	3
Random	2008	931	NA	NA	434.8800049	YES	50.35936	25.3048	65.17647059	70.64705882	61.25	9.022222222	13.32222222	4.422222222	4.572222222	3.344444444	16.31111111	0	2.872222222	18.47222222	48.43888889	54.625	22.375	63.83944	34.29152	71.7362	32.7218	3.73	19.14	4.23	0.61	6.02	28.14	0	1.44	33.14	22.15	15.6375	6.05	4.6625	9.525	0	1.525	0	4.6625	0.1375	81.3	3	2
Random	2008	932	NA	NA	349.1199951	YES	41.148	39.07536	24.80645161	24.79310345	43.75	2.011111111	17.04444444	9.211111111	7.855555556	2.011111111	31.20555556	0	2.688888889	5.416666667	35.99444444	32.33333333	21.55555556	50.5904	46.7804	53.5686	53.5686	0.61	12.65	7.85	6.63	3.62	45.04	0	4.23	9.03	31.65	3.7625	22.5375	10.9125	9.3875	0	13.9125	0	0.7625	0.9	41.425	6	1
Random	2008	933	NA	NA	306.3800049	YES	49.2252	49.2252	53.34782609	53.34782609	0	3.405555556	16.53888889	5.927777778	3.683333333	0.4	19.31666667	0	0.061111111	20.97222222	41.82777778	63.33333333	41.6	50.86472	50.86472	38.862	38.862	0.11	14.14	2.44	3.01	0.72	6.74	0	0.11	30.13	53.55	7.525	19.5375	10.2875	4.525	0	35.0375	0	0	9.525	27.175	6	2
Random	2008	934	NA	NA	287.5499878	YES	25.7556	18.7452	29.63636364	36.33333333	42	4.511111111	7.427777778	8.316666667	14.08888889	3.683333333	21.32777778	0	2.35	0.4	59.77222222	33.16666667	6	29.8704	29.8704	70.866	70.866	0.61	9.75	4.45	7.24	3.62	21.65	0	3.62	0.72	52.55	9.3875	4.525	13.15	22.65	3.7625	20.925	0	0.7625	0	68.8	4	4
Random	2008	935	NA	NA	284.3399963	YES	44.33316	38.61816	31.33333333	36.68181818	28.75	0.061111111	7.05	6.55	9.25	0.677777778	35.37777778	4.172222222	2.75	11.14444444	36.77222222	32.44444444	14.77777778	40.66184	35.96792	53.1876	47.3964	0	7.85	7.95	6.13	0	26.04	0	0.72	1.83	43.55	0.1375	6.05	4.8	13.15	1.525	47.05	9.3875	5.2875	22.7875	28.3	5	1
Random	2008	936	NA	NA	251.9499969	YES	22.00656	0	49.27272727	0	35	4.172222222	14.37777778	6.433333333	3.866666667	0.677777778	26.26666667	0	0.061111111	10.20555556	37.32777778	19.33333333	13.875	34.92368	0	43.8912	0	7.51	14.14	4.34	0.22	0.61	19.14	0	0.11	4.23	53.05	0	14.675	9.05	8.425	0.7625	35.175	0	0	17.675	17.675	3	0
Random	2008	937	NA	NA	260	YES	17.4498	13.77696	23.5	27.16666667	26.5	0	8.994444444	2.155555556	4.694444444	1.016666667	55.93888889	0	0.338888889	4.483333333	22.66111111	20.22222222	12.22222222	31.66872	25.99944	63.0936	58.4454	0	7.35	1.94	8.23	1.22	63.05	0	0.61	4.34	14.25	0	11.05	2.425	0.275	0.7625	47.05	0	0	4.6625	33.175	4	3
Random	2008	938	NA	NA	275.4599915	YES	71.42744	53.9496	33.75555556	41.25	48.25	0.338888889	7.488888889	1.538888889	1.794444444	1.794444444	43.93888889	0	0.338888889	11.92222222	23.82777778	33.85714286	11.5	71.5076	54.65216	94.1832	88.392	0	10.25	2.55	3.12	3.12	38.55	0	0.61	8.73	31.65	0.7625	4.0375	0.275	0.1375	0.1375	50.675	0	0	15.9125	14.05	5	1
Random	2008	939	NA	NA	267.5	NO	32.8422	27.06624	29.15151515	31.4	25	0	7.322222222	4.266666667	1.261111111	0.45	17.76666667	0	0.338888889	6.305555556	33.10555556	25.375	15	32.35848	27.1272	50.8254	43.5102	0	11.24	4.34	0.83	0.11	18.75	0	0.61	3.23	38.55	0	2.425	4.175	1.8	1.016666667	16.5375	0	0	10.15	26.3	5	3
Random	2008	940	NA	NA	257.0599976	YES	30.41904	30.41904	79.85714286	79.85714286	21.25	0	15.32777778	13.32222222	4.422222222	15.97222222	27.98888889	1.672222222	2.011111111	1.077777778	44.49444444	24.5625	23.9375	45.50664	45.50664	56.9214	56.9214	0	23.25	19.75	4.95	20.63	19.34	0	0.61	0.61	58.55	0	5.425	5.2875	3.7625	10.15	38.8	3.7625	3.7625	1.6625	26.925	2	1
Random	2008	941	NA	NA	260	YES	25.41788	0.67056	36.8	35	30.5	0	18.82777778	15.32777778	0.122222222	0	46.43888889	0	4.511111111	17.93333333	32.66111111	20	11.66666667	40.89776	0	45.1104	0	0	26.65	23.25	0.11	0	43.05	0	8.12	24.05	25.65	0	9.05	5.425	0.1375	0	50.675	0	0	10.2875	41.425	3	2
Random	2008	942	NA	NA	251.7799988	YES	51.17592	21.5646	20.71186441	23.61111111	65.5	1.672222222	23.15	9.65	9.866666667	0.061111111	15.71111111	0	2.811111111	0.8	62.55	45.33333333	13.28571429	47.51192	19.84248	45.2628	25.4508	0	23.64	3.84	13.53	0.11	14.14	0	3.62	0.61	62.55	3.7625	22.5375	16.9125	5.2875	0	17.675	0	1.8	1.0375	62.55	4	0
Random	2008	943	NA	NA	267.5400085	YES	37.719	37.719	39.05882353	39.05882353	53.25	6.95	4.144444444	2.75	6.522222222	7.011111111	37.1	0	2.011111111	3.466666667	45.38333333	35.33333333	19.5	56.4072	56.4072	58.674	58.674	12.51	3.73	1.22	3.62	12.62	28.64	0	0.61	3.12	63.05	0	4.6625	4.6625	10.15	0	47.675	0	3.7625	3.9	23.3	4	1
Random	2008	944	NA	NA	297.3299866	YES	33.72612	0	25.42307692	0	10	0.4	9.1	4.761111111	11.86111111	3.344444444	26.54444444	0.677777778	5.844444444	6.583333333	38.49444444	21	18.61111111	35.63904	0	19.812	0	0.72	9.14	4.84	0.72	3.01	31.65	1.22	0	3.73	40.65	0	9.05	4.6625	25.7875	3.7625	20.1625	0	13.15	10.15	35.8	7	4
Random	2008	945	NA	NA	287.5499878	YES	42.77868	41.81856	33.87179487	34.7027027	28.75	0.338888889	17.10555556	2.994444444	7.366666667	0	20.71111111	0	0.122222222	15.75555556	42.60555556	27.22222222	10.11111111	42.8372	40.91696	44.8818	43.815	0.61	16.65	1.05	9.64	0	23.75	0	0.11	12.84	53.05	0	17.675	5.425	4.525	0	16.9125	0	0.1375	19.4	29.55	5	2
Random	2008	946	NA	NA	323.8999939	YES	43.053	36.22548	35.51515152	35.6	34.5	2.011111111	18.82777778	5.816666667	6.305555556	3.683333333	29.82222222	0	2.75	12.81666667	35.71666667	37	15.88888889	42.98472	36.19896	48.006	48.006	0.61	17.15	6.24	7.62	3.62	26.04	0	0.72	18.84	40.65	3.7625	20.925	5.2875	4.6625	3.7625	34.55	0	5.2875	5.2875	29.55	7	1
Random	2008	947	NA	NA	283.230011	YES	33.7566	33.7566	49.73333333	49.73333333	49.5	0.122222222	10.54444444	7.488888889	4.144444444	2.133333333	37.81666667	0	5.14375	7.916666667	30.88333333	31.125	13.5	43.58	43.58	51.435	51.435	0	14.75	9.25	3.23	3.73	18.03	0	0.1375	8.12	39.05	0.275	5.2875	5.2875	5.2875	0.1375	62.55	0	10.15	7.6625	20.675	9	5
Random	2008	948	NA	NA	273.3699951	YES	42.3672	42.3672	41.0625	41.0625	49	0.338888889	11.87777778	6.705555556	8.594444444	8.683333333	28.76666667	0	6.583333333	11.03333333	40.10555556	45.88888889	24.5	57.912	57.912	34.671	34.671	0.61	14.75	10.74	14.14	7.51	18.64	0	10.63	3.12	48.55	0	8.2875	1.6625	1.6625	10.15	41.425	0	1.525	20.925	29.55	6	4
Random	2008	949	NA	NA	239.7400055	YES	41.51132	36.63452	40.72727273	46.58823529	33.75	1.672222222	19.1	6.488888889	0.677777778	2.35	36.54444444	0	4.85	10.81666667	41.27222222	25.14285714	12.85714286	52.68864	51.2256	41.0718	41.0718	3.01	10.74	10.74	0.61	0.61	35.04	0	8.12	16.24	31.65	0	29.55	1.175	0.7625	4.525	38.425	0	0.7625	4.0375	53.3	5	4
Random	2008	950	NA	NA	224.3899994	YES	27.34056	25.908	29.92857143	31.83333333	20	0.338888889	13.27222222	6.433333333	16.47777778	6.244444444	21.16111111	0	0.061111111	3.588888889	42.71666667	22.61111111	11.88888889	43.74032	41.37416	70.6374	70.6374	0.61	9.75	7.24	13.53	10.52	16.85	0	0.11	6.24	57.55	0	17.675	5.425	20.1625	0.9	26.55	0	0	0.275	24.175	6	4
Random	2008	951	NA	NA	231.5500031	YES	11.70432	0	14	0	36.25	0	20.77222222	13.82222222	2.35	4.022222222	39.6	0	0.061111111	10.40555556	48.43888889	20.77777778	17.55555556	17.2212	0	6.3246	0	0	26.15	14.14	4.23	6.63	38.75	0	0.11	0.61	48.55	0	14.05	13.425	0	0.7625	40.6625	0	0	22.65	48.3	8	3
Random	2008	952	NA	NA	243.9600067	YES	14.7828	14.7828	40	40	7.5	0.677777778	5.938888889	1.477777778	2.533333333	0.677777778	49.32777778	1.672222222	2.011111111	14.15	24.21666667	29.44444444	13.33333333	26.29784	26.29784	39.1668	39.1668	0.61	4.45	1.33	1.44	0.61	50.65	3.01	3.62	18.84	21.85	0.7625	7.8	1.6625	3.9	0.7625	47.675	0	0	8.2875	27.175	2	1
Random	2008	953	NA	NA	260.1099854	YES	31.54436	18.33372	25.44444444	32.57142857	12.5	0	5.65	3.427777778	2.472222222	2.35	23.82777778	0	0.338888889	20.19444444	22.66111111	20.44444444	12.66666667	43.52544	25.93848	42.4434	41.7576	0	8.84	4.34	1.33	4.23	28.75	0	0.61	36.35	17.15	0	1.6625	2.2875	3.9	0	17.675	0	0	0	29.55	8	4
Random	2008	954	NA	NA	262.5	YES	39.41064	12.00912	16	25.4	25	0.061111111	11.03333333	9.25	4.144444444	2.011111111	25.21111111	0	3.683333333	17.81111111	37.60555556	24.44444444	18.55555556	45.00128	24.01824	69.342	49.9872	0.11	12.62	3.01	3.84	0	23.64	0	6.63	21.54	36.65	0	9.05	17.05	4.525	4.525	27.175	0	0	13.15	38.8	7	2
Random	2009	955	NA	NA	323.8999939	YES	43.05	31.55	42.66666667	52.05555556	22.5	0	6.494444444	1.661111111	8.088888889	0.677777778	16.65	1.672222222	0.338888889	1.016666667	41.27222222	15.77777778	9.555555556	53.8	43.9	61	50	0	7.35	1.05	1.94	0.61	3.73	3.01	0	0.61	45.65	0	5.425	2.425	15.775	0.7625	32.8	0	0.7625	1.525	35.8	9	2
Random	2009	956	NA	NA	349.1199951	YES	15.7	15.7	63.66666667	63.66666667	32.5	0.338888889	13.81111111	11.14444444	0.522222222	0.4	35.65555556	0	0	15.20555556	23.93888889	10.44444444	8.111111111	17.7	17.7	19.5	19.5	0.61	6.74	1.94	0.83	0.61	38.55	0	0	16.85	7.35	0	22.65	22.65	0.1375	0.1375	32.0375	0	0	13.15	44.675	5	3
Random	2009	957	NA	NA	386.4299927	YES	33.65	11.55	65.61538462	74	10	1.672222222	9.266666667	6.827777778	3.466666667	1.077777778	23.55	0	1.672222222	20.88333333	19.82777778	13.77777778	14.33333333	12.8	4	24	10	0	8.45	3.95	3.12	1.33	32.75	0	3.01	14.95	9.45	3.7625	10.2875	10.425	3.9	0.7625	12.05	0	0	28.3	32.8	6	5
Random	2009	958	NA	NA	333.3999939	YES	38.6	0	24.79310345	0	18.75	0	8.994444444	2.994444444	3.744444444	1.672222222	20.38333333	0	0	13.59444444	34.66111111	13.66666667	10.44444444	43.6	0	52.5	0	0	12.35	4.45	0.11	3.01	14.95	0	0	3.73	46.15	0	4.8	1.175	8.2875	0	27.175	0	0	25.925	20.3	9	1
Random	2009	959	NA	NA	275.4599915	YES	27.95	21.2	53.45454545	62.66666667	21.25	17.01666667	14.37777778	11.09444444	2.411111111	0.338888889	10.97222222	0	2.011111111	0.122222222	62.82777778	28.25	31.85714286	32.2	31.2	41	41	30.63	16.74	16.13	0.72	0.61	6.63	0	3.62	0	67.55	0	11.425	4.8	4.525	0	16.4	0	0	0.275	56.925	8	4
Random	2009	960	NA	NA	262.9	YES	14.95	5.65	24.77777778	24.16666667	7.5	4.172222222	9.927777778	5.372222222	2.688888889	0.4	34.66111111	0	2.011111111	13.41111111	37.43888889	17.33333333	10.33333333	18.7	4	15.75	0	7.51	14.25	8.45	4.23	0.11	28.75	0	0	21.13	36.15	0	4.525	1.525	0.7625	0.7625	42.05	0	4.525	3.7625	39.05	9	4
Random	2009	961	NA	NA	252.8000031	YES	22.2	0.4	21.75	13	8.75	0.061111111	12.38333333	5.438888889	2.688888889	1.672222222	29.10555556	0	4.511111111	9.311111111	39.27222222	20	16.88888889	29.7	0.8	29	0	0	12.65	5.45	3.62	3.01	19.25	0	0.61	3.12	52.55	0.1375	12.05	5.425	1.525	0	41.425	0	9.3875	17.05	22.675	9	3
Random	2009	962	NA	NA	297.8900146	YES	10.05	2.25	18.27272727	15	23.75	0	11.21666667	8.55	0.461111111	2.011111111	12.48888889	0	1.672222222	21.6	49.05	12.77777778	11.44444444	17.3	4.5	28.25	3	0	13.95	13.95	0	0.61	14.25	0	3.01	23.75	45.15	0	7.8	1.8	1.0375	3.7625	10.2875	0	0	18.9125	53.925	6	3
Random	2009	963	NA	NA	284.3399963	YES	8.8	3.7	16.41666667	31	12.5	4.172222222	19.82222222	8.044444444	3.405555556	3.344444444	35.42777778	0	2.011111111	3.427777778	55.16111111	25.11111111	12.11111111	10.9	7.4	18.5	18.5	7.51	12.04	4.84	6.02	6.02	25.63	0	3.62	4.84	60.65	0	29.55	12.05	0.1375	0	47.675	0	0	1.6625	48.3	7	5
Random	2009	964	NA	NA	274.0700073	YES	13.25	13.25	22.61538462	22.61538462	22.5	0	1.077777778	1.077777778	0.338888889	4.233333333	63.10555556	0	1.672222222	12.2	12.38333333	4.333333333	2.444444444	16.1	16.1	19	19	0	1.22	1.22	0.61	0	68.05	0	0	21.24	12.65	0	0.9	0.9	0	9.525	56.925	0	3.7625	0.9	12.05	6	2
Random	2009	965	NA	NA	274.0700073	NO	44.8	38.9	25.64102564	29.5	47.5	0	6.772222222	5.877777778	2.533333333	5.188888889	36.88333333	0	0.677777778	1.2	43.16111111	22.875	15.1875	42.4	41.4	58.25	58.25	0	7.35	6.85	0.33	0.61	45.15	0	1.22	1.44	39.05	0	6.05	4.6625	5.2875	10.9125	26.55	0	0	0.9	48.3	9	1
Random	2009	966	NA	NA	327.0599976	NO	75.05	0.75	32.02857143	23.5	50	1.672222222	4.883333333	1.877777778	10.75555556	0.4	39.76666667	0	0	10.75555556	25.16111111	14.55555556	10.625	78.2	0	93.5	0	0	6.85	1.94	11.85	0.61	58.05	0	0	11.24	14.25	3.7625	2.425	1.8	9.3875	0.1375	16.9125	0	0	10.15	38.8	11	5
Random	2009	967	NA	NA	327.0599976	NO	29.55	0	203	0	87.5	0.061111111	3.766666667	1.322222222	9.311111111	2.072222222	34.82777778	0	0	19.08888889	23.55	24.22222222	13.94444444	59.1	0	100	0	0.11	2.44	0.94	10.63	3.12	27.15	0	0	17.62	36.15	0	5.425	1.8	7.6625	0.7625	44.425	0	0	20.925	7.8	0	0
Random	2009	968	NA	NA	316.6099854	YES	38.55	15.9	85.66666667	38	33.75	4.172222222	12.87222222	7.261111111	2.411111111	2.35	38.37222222	0	2.133333333	3.088888889	39.93888889	31.625	18.28571429	42.6	9	40.75	4.25	0	16.54	11.74	3.62	4.23	53.55	0	3.84	5.45	26.85	9.3875	8.2875	1.6625	0.9	0	19.4	0	0	0.1375	56.3	5	4
Random	2009	969	NA	NA	363.4100037	YES	42.35	39.35	32.46153846	39.57894737	33.75	0	14.37777778	8.316666667	5.25	0.338888889	11.09444444	0	0	3.088888889	50.66111111	19.94444444	14.55555556	52.9	51.9	53.25	53.25	0	21.65	11.85	8.73	0.61	4.84	0	0	3.73	58.05	0	5.2875	3.9	0.9	0	18.9125	0	0	2.2875	41.425	12	1
Random	2009	970	NA	NA	331.2999878	YES	72.05	63.9	23.78947368	25.68965517	11.25	2.011111111	11.21666667	9.988888889	7.855555556	0.738888889	17.64444444	0	0.338888889	15.63333333	25.16111111	12	15.77777778	65.1	56.6	35.25	35.25	3.62	8.95	11.24	6.63	1.33	16.13	0	0.61	17.62	26.65	0	14.05	8.425	9.3875	0	19.5375	0	0	13.15	23.3	11	7
Random	2009	971	NA	NA	311.5	YES	29.6	9.95	18.12121212	31	20	0.677777778	16.05	5.716666667	10.63333333	0.4	26.54444444	0	4.233333333	7.916666667	34.27222222	37.66666667	28.66666667	33.3	16.9	49	32.5	0.61	17.15	5.45	3.01	0.11	31.65	0	7.62	10.63	33.55	0.7625	14.675	6.05	20.1625	0.7625	20.1625	0	0	4.525	35.175	9	4
Random	2009	972	NA	NA	260.7799988	YES	34.8	0	14.96875	0	6.25	1.672222222	11.26111111	6.872222222	9.638888889	0.338888889	20.09444444	0	0	11.86111111	43.66111111	16.72222222	13.88888889	46.1	0	37.25	0	0	13.64	9.14	15.52	0.61	25.54	0	0	1.22	43.05	3.7625	8.2875	4.0375	2.2875	0	13.2875	0	0	25.1625	44.425	6	3
Random	2009	973	NA	NA	363.4100037	YES	10.45	0	24.42857143	0	16.25	0	7.766666667	3.488888889	4.483333333	4.083333333	30.71666667	0	1.672222222	6.644444444	38.10555556	11.55555556	10.66666667	18.6	0	31	0	0	7.85	4.95	6.74	6.63	24.25	0	0	11.13	38.55	0	7.6625	1.6625	1.6625	0.9	38.8	0	3.7625	1.0375	37.55	4	3
Random	2009	974	NA	NA	287.3599854	NO	11.2	0	23.55555556	0	5	0.061111111	7.488888889	4.605555556	4.144444444	0.183333333	37.98888889	0.338888889	0.4	11.48333333	38.60555556	11.33333333	12.88888889	12.4	0	25	0	0	9.75	4.95	4.34	0.33	25.74	0.61	0.61	18.84	43.25	0.1375	4.6625	4.175	3.9	0	53.3	0	0.1375	2.2875	32.8	4	1
Random	2009	975	NA	NA	236.6699982	YES	13.9	0	30.5	0	10	8.622222222	13.55	14.98888889	4.144444444	0	27.37222222	0	4.85	5.138888889	42.37777778	18.44444444	16.33333333	21.3	0	24	0	3.01	14.75	23.14	3.73	0	6.74	0	8.12	0.22	62.55	15.6375	12.05	4.8	4.6625	0	53.1625	0	0.7625	11.2875	17.1625	5	2
Random	2009	976	NA	NA	234.8600006	YES	26.5	0.6	27	19	5	1.672222222	6.772222222	9.883333333	2.472222222	2.011111111	29.04444444	0	7.288888889	6.983333333	21.49444444	16.77777778	11.66666667	34.2	0	20.75	0	0	10.25	2.05	3.62	0	31.04	0	13.12	3.73	19.55	3.7625	2.425	19.675	1.0375	4.525	26.55	0	0	11.05	23.925	8	3
Random	2009	977	NA	NA	239.6999969	YES	33.4	0	26.15384615	0	20	0.677777778	5.711111111	6.427777778	0.861111111	6.027777778	31.54444444	1.672222222	2.072222222	10.1	28.82777778	11.33333333	8.555555556	44.5	0	65.75	0	0.61	9.45	8.34	0.83	7.73	35.54	3.01	3.73	1.94	28.75	0.7625	1.0375	4.0375	0.9	3.9	26.55	0	0	20.3	28.925	10	5
Random	2009	978	NA	NA	262.5	YES	25.85	8.6	17.625	27.16666667	11.25	0	7.322222222	0.983333333	11.81111111	2.35	41.04444444	0	0.061111111	13.7	20.49444444	7.333333333	7.888888889	33.4	13.7	65.25	34.25	0	4.45	1.05	10.63	3.62	48.25	0	0	10.52	18.75	0	10.9125	0.9	13.2875	0.7625	32.0375	0	0.1375	17.675	22.675	5	3
Random	2009	979	NA	NA	249.5899963	YES	22.8	0	59.44444444	0	38.75	6.95	6.494444444	2.377777778	1.694444444	4.572222222	31.60555556	0	0	9.422222222	38.77222222	15.77777778	14.22222222	36.7	0	59.5	0	0	4.45	0.44	1.83	7.62	35.65	0	0	8.12	36.65	15.6375	9.05	4.8	1.525	0.7625	26.55	0	0	11.05	41.425	5	2
Random	2009	980	NA	NA	260.1099854	YES	31.45	0	15.48387097	0	6.25	0	11.71111111	3.211111111	6.872222222	1.733333333	26.03888889	0	2.011111111	7.916666667	28.49444444	13.55555556	9.888888889	41	0	52.75	0	0	19.75	2.55	6.13	3.12	21.24	0	3.62	0.72	24.75	0	1.6625	4.0375	7.8	0	32.0375	0	0	16.9125	33.175	8	3
Random	2009	981	NA	NA	251.75	NO	28.75	0	18.33333333	0	22.5	0	7.7	6.644444444	0.461111111	0	29.32222222	0	0	16.65	27.77222222	5.777777778	8	35.7	0	48.5	0	0	10.63	11.24	0.11	0	22.15	0	0	8.84	45.65	0	4.0375	0.9	0.9	0	38.2875	0	0	26.4125	5.425	8	4
Random	2009	982	NA	NA	382.4200134	YES	45.55	29.8	39.66666667	46.6	20	3.344444444	12.82777778	3.211111111	3.683333333	1.855555556	40.87222222	0	0.8	2.933333333	31.10555556	24.88888889	13.66666667	40.6	28.1	43	41.5	3.01	12.35	2.05	3.62	3.23	33.03	0	0.11	0.94	34.25	3.7625	13.425	4.6625	3.7625	0.1375	50.675	0	1.6625	5.425	27.175	6	5
Random	2009	983	NA	NA	421.2000122	NO	52.8	22.3	32.92857143	50.25	28.75	0.061111111	6.772222222	2.716666667	10.41666667	0.122222222	33.60555556	0	0.677777778	8.316666667	20.10555556	22.88888889	20.22222222	49.8	25.6	72.75	36.75	0	7.85	1.05	18.14	0	26.85	0	0.61	1.44	34.25	0.1375	5.425	4.8	0.7625	0.275	42.05	0	0.7625	16.9125	2.425	8	4
Random	2009	984	NA	NA	344.3099976	YES	28.95	0	13	0	11.25	0	3.488888889	2.655555556	1.416666667	0.338888889	44.87777778	0	0.738888889	7.261111111	36.27222222	11	10.66666667	36	0	38.25	0	0	4.34	3.95	1.22	0.61	45.15	0	1.22	4.34	43.55	0	2.425	1.0375	1.6625	0	44.5375	0	0.1375	10.9125	27.175	8	3
Random	2009	985	NA	NA	382.4200134	YES	38.6	2.15	56.36363636	38	40	1.672222222	11.43333333	4.822222222	1.755555556	3.466666667	22.81111111	0	0.4	16.58888889	34.3	13.375	10.625	46.6	0	58	0	0	11.85	7.85	1.94	6.24	38.05	0	0.72	16.74	12.35	3.7625	10.9125	1.0375	1.525	0	3.7625	0	0	16.4	70.88333333	5	4
Random	2009	986	NA	NA	483.4599915	NO	4.6	0	33	0	18.75	0	5.261111111	4.205555556	1.794444444	0.122222222	40.93333333	0	0.338888889	17.64444444	16.16111111	6.888888889	6.333333333	9.2	0	23	0	0	9.14	6.74	0.22	0.22	45.65	0	0.61	16.24	7.35	0	0.4125	1.0375	3.7625	0	35.0375	0	0	19.4	27.175	0	0
Random	2009	987	NA	NA	206.8000031	YES	17.15	16.15	26.625	27.28571429	13.75	1.88125	16.175	8.35625	2.2625	9.76875	36.675	0	0	5.2125	29.3625	11.125	12.5	16.8	16.8	31	31	3.01	7.85	6.74	3.01	15.52	43.05	0	0	0.83	33.75	0	30.05	11.05	1.016666667	0.183333333	26.05	0	0	12.51666667	22.05	4	2
Random	2009	988	NA	NA	211.1999969	YES	21.95	19.55	33	30.88888889	30	1.672222222	7.044444444	1.044444444	3.744444444	3.744444444	41.43888889	0	0	10.05	11.82777778	15.22222222	9.5	31	26.2	42.5	42.5	3.01	8.34	0.94	0.11	3.12	53.05	0	0	11.35	12.15	0	5.425	1.175	8.2875	4.525	26.925	0	0	8.425	11.425	4	3
Random	2009	989	NA	NA	203.1699982	NO	45.05	11.8	32.2962963	49.83333333	22.5	1.672222222	5.416666667	2.472222222	4.022222222	0.677777778	38.43333333	0	1.733333333	31.71111111	20.27222222	8.333333333	3.666666667	45.5	9.5	61.75	23	0	3.73	3.73	6.02	0.61	41.15	0	0	33.55	10.25	3.7625	7.525	0.9	1.525	0.7625	35.0375	0	3.9	29.4125	32.8	10	3
Random	2009	990	NA	NA	211.1999969	YES	19.75	14.8	25.64285714	35.71428571	18.75	0	9.883333333	5.772222222	4.083333333	2.35	24.59444444	0.338888889	0.338888889	11.26111111	34.93888889	10.77777778	6.888888889	21.1	19.7	49.25	49.25	0	16.35	9.45	6.74	3.62	11.13	0	0	11.24	41.15	0	1.8	1.175	0.7625	0.7625	41.425	0.7625	0.7625	11.2875	27.175	5	5
Random	2010	991	NA	NA	266.0700073	YES	17.55	14.75	13.88	13.95	7.5	0	27.66111111	24.99444444	8.683333333	0.4	19.60555556	1.672222222	5.844444444	2.411111111	40.88333333	16.22222222	20.22222222	19.1	16.1	27	27	0	30.65	26.15	12.51	0.61	16.65	0	10.52	3.62	38.05	0	23.925	23.55	3.9	0.1375	23.3	3.7625	0	0.9	44.425	9	6
Random	2010	992	NA	NA	252.1900024	YES	16.25	0	15.95	0	13.75	0.338888889	14.43888889	6.494444444	0.122222222	0	17.98333333	0	0.338888889	14.52777778	47.88333333	15.77777778	12.33333333	23.2	0	33.25	0	0	14.75	7.85	0.22	0	28.64	0	0.61	23.14	31.15	0.7625	14.05	4.8	0	0	4.6625	0	0	3.7625	68.8	9	4
Random	2010	993	NA	NA	238.8500061	YES	19.95	19.95	25.84210526	25.84210526	11.25	0	8.383333333	8.994444444	11.2	0.738888889	26.49444444	0	2.688888889	13.87222222	22.38333333	22	20.57142857	24.1	24.1	32	32	0	7.85	11.85	6.63	0.72	21.65	0	4.84	20.63	23.75	0	9.05	5.425	16.9125	0.7625	32.55	0	0	5.425	20.675	6	4
Random	2010	994	NA	NA	310.3099976	YES	27	22.8	17.92	17.25	5	0.338888889	9.038888889	4.822222222	4.205555556	2.011111111	34.04444444	0	1.672222222	2.811111111	38.77222222	12	11.55555556	19.5	18.2	30.75	29	0	7.24	4.34	3.84	3.62	38.14	0	0	4.23	31.65	0.7625	11.2875	5.425	4.6625	0	28.925	0	3.7625	1.0375	47.675	9	3
Random	2010	995	NA	NA	389.1900024	NO	13.9	13.65	28.54545455	32.66666667	3.75	0	18.55	11.93888889	6.583333333	3.405555556	13.21111111	0	0	21.37777778	32.93888889	16.22222222	15.44444444	21.7	21.5	15	15	0	14.75	7.35	11.24	3.01	17.15	0	0	24.75	31.15	0	23.3	17.675	0.7625	3.9	8.2875	0	0	17.1625	35.175	5	4
Random	2010	996	NA	NA	347	NO	20.75	20.75	46.08333333	46.08333333	37.5	1.733333333	11.6	16.53888889	5.355555556	2.011111111	9.211111111	0	0.677777778	20.76111111	53.43888889	18.22222222	17.44444444	25.9	25.9	25.25	25.25	3.01	14.25	23.14	6.02	0	12.35	0	0.61	7.24	67.55	0.1375	8.2875	8.2875	4.525	4.525	5.2875	0	0.7625	37.6625	35.8	7	5
Random	2010	997	NA	NA	474.6700134	YES	46.95	46.65	71.39130435	71.77272727	35	0.338888889	14.99444444	4.266666667	9.588888889	0.061111111	27.49444444	0	0.4	9.311111111	42.16111111	24.33333333	9	48.1	48.1	29.25	29.25	0.61	24.55	3.84	9.14	0.11	20.85	0	0.61	7.62	50.15	0	3.05	4.8	10.15	0	35.8	0	0.1375	11.425	32.175	8	1
Random	2010	998	NA	NA	320.7399902	NO	36.75	0	21.35714286	0	30	0.4	16.76666667	5.1	1.2	0.338888889	25.37222222	0	0.338888889	9.911111111	26.49444444	24.88888889	11.77777778	38.4	0	60.25	0	0	19.55	5.45	0.83	0.61	27.64	0	0.61	0.22	29.05	0.9	13.2875	4.6625	1.6625	0	22.5375	0	0	22.025	23.3	7	2
Random	2010	999	NA	NA	493.480011	YES	37.2	24.4	16.96296296	17.72727273	18.75	0.338888889	7.877777778	8.655555556	4.544444444	0.677777778	31.77222222	0	2.011111111	6.205555556	22.49444444	26.55555556	11.22222222	39.1	30.3	54.25	50.5	0.61	5.45	7.35	4.45	0	26.65	0	0	3.05	19.45	0	10.9125	10.2875	4.6625	1.525	38.175	0	4.525	10.15	26.3	6	3
Random	2010	1000	NA	NA	382.3099976	NO	22.85	11.25	32.5625	24.09090909	1.25	0	5.6	4.544444444	2.072222222	0.338888889	36.20555556	0	0	8.316666667	25.21111111	10	6.222222222	22.6	7.6	33.75	10.75	0	0.44	3.34	3.12	0	20.13	0	0	8.23	31.24	0	12.05	6.05	0.7625	0.7625	56.3	0	0	8.425	17.675	8	4
Random	2010	1001	NA	NA	542.0300293	YES	8.8	0	13.16666667	0	7.5	4.172222222	7.6	2.655555556	4.972222222	1.794444444	49.21666667	0	0.122222222	13.25555556	15.77222222	18.44444444	9	15.1	0	18.75	0	7.51	4.84	3.34	8.12	3.23	53.05	0	0.11	3.12	19.25	0	11.05	1.8	1.0375	0	44.425	0	0.1375	25.925	11.425	6	2
Random	2010	1002	NA	NA	365.1099854	NO	47.9	25.5	21.96551724	27.75	32.5	2.011111111	17.38333333	11.49444444	4.083333333	7.627777778	23.48888889	0	5.844444444	14.15	30.16111111	29.77777778	15.66666667	49.9	38.9	69	60	3.62	10.25	2.05	3.73	0.61	21.24	0	3.01	1.94	28.75	0	26.3	23.3	4.525	16.4	26.3	0	9.3875	29.4125	31.925	5	2
Random	2010	1003	NA	NA	536.4299927	YES	46.95	46.65	71.39130435	71.77272727	37.5	0.4	6.711111111	8.044444444	2.072222222	0.4	30.15	0	6.244444444	14.31666667	40.49444444	34.66666667	24.33333333	48.1	48.1	29.25	29.25	0.11	7.85	12.65	0.11	0	50.04	0	11.13	16.74	24.75	0.7625	5.2875	2.2875	4.525	0.9	5.2875	0	0.1375	11.2875	60.175	8	1
Random	2010	1004	NA	NA	365.1099854	NO	90.75	62.8	39.63636364	47.19047619	16.25	0.677777778	9.272222222	7.05	2.411111111	0.677777778	29.10555556	0	0.677777778	6.766666667	23.71666667	20.11111111	18.88888889	100	72.6	100	37	0	14.75	7.85	0.61	0.61	21.85	0	0.61	0.94	28.55	1.525	2.425	6.05	4.6625	0.7625	38.175	0	0.7625	14.05	17.675	5	1
Random	2010	1005	NA	NA	362.3699951	YES	37.7	10.3	22.875	24.2	30	0.677777778	16.87777778	6.033333333	2.411111111	2.411111111	18.27222222	0	4.85	12.91666667	49.49444444	28.55555556	16.125	46	17.4	66.75	35	1.22	14.14	6.63	1.22	3.62	24.05	0	8.12	3.12	58.05	0	20.3	5.2875	3.9	0.9	11.05	0	0.7625	25.1625	38.8	5	4
Random	2010	1006	NA	NA	421.269989	YES	31.3	25.05	35.76190476	38.1875	26.25	0	19.60555556	3.55	4.761111111	0	27.6	0.677777778	2.011111111	6.861111111	43.93888889	21.33333333	9.722222222	41.4	35.7	53.75	53.75	0	14.25	4.95	4.34	0	26.04	0.61	0.61	8.73	43.55	0	26.3	1.8	5.2875	0	29.55	0.7625	3.7625	4.525	44.425	5	3
Random	2010	1007	NA	NA	279.0799866	NO	8.85	1.85	20.83333333	32	12.5	0	6.155555556	2.933333333	0.677777778	0.738888889	48.98888889	0	0	8.255555556	34.82777778	9.555555556	5.666666667	14.5	2	29.5	0	0	6.85	4.45	0	1.22	60.65	0	0	6.74	31.65	0	5.2875	1.0375	1.525	0.1375	34.4125	0	0	10.15	38.8	3	1
Random	2010	1008	NA	NA	435.2099915	NO	32.8	22.6	46.92857143	43.7	30	0	0.4	0.061111111	4.422222222	0.338888889	38.43333333	0	0.738888889	1.016666667	33.66111111	1.888888889	0.222222222	36.4	26.5	29.5	29.5	0	0	0	3.12	0.61	50.04	0	1.22	1.22	24.55	0	0.9	0.1375	6.05	0	23.925	0	0.1375	0.7625	45.05	5	5
Random	2010	1009	NA	NA	388.4700012	NO	25.1	22.95	29.65	28.10526316	17.5	0	9.988888889	6.433333333	2.75	4.172222222	33.98333333	0	0	5.477777778	27.93888889	14.33333333	11.25	28.2	28.2	54	54	0	11.35	4.84	1.94	0	33.64	0	0	3.73	14.75	0	8.2875	8.425	3.7625	9.3875	34.4125	0	0	7.6625	44.425	8	5
Random	2010	1010	NA	NA	548.3200073	YES	37.55	0	46.5	0	27.5	0	2.35	1.016666667	1.355555556	1.672222222	28.13888889	0	9.788888889	15.65555556	25.66111111	2.555555556	9.444444444	34.2	0	53	0	0	0	0	1.22	0	42.53	0	17.62	19.95	3.05	0	5.2875	2.2875	1.525	3.7625	10.15	0	0	10.2875	53.925	7	3
Random	2010	1011	NA	NA	441.230011	YES	33.25	33.25	16.56756757	16.56756757	13.75	0	10.32777778	10.93888889	5.2	0.122222222	20.65	0	0	3.527777778	50.38333333	17.77777778	12.22222222	35.7	35.7	45.5	45.5	0	11.85	15.35	6.13	0.11	33.55	0	0	3.23	30.65	0	8.425	5.425	4.0375	0.1375	4.525	0	0	3.9	75.05	7	0
Random	2010	1012	NA	NA	394.1000061	YES	56.1	40.15	79.66666667	76.83333333	50	18.47222222	20.43333333	9.588888889	3.744444444	3.744444444	29.76111111	0	3.027777778	13.13333333	42.60555556	42.75	27	59.6	38.1	40	40	12.62	25.54	6.74	6.02	3.62	35.04	0	3.01	7.51	38.55	25.7875	14.05	13.15	0.9	3.9	23.1625	0	3.05	20.1625	47.675	8	2
Random	2010	1013	NA	NA	415.3800049	YES	19.5	8.35	24.04	29.625	7.5	0	6.494444444	5.438888889	6.366666667	0.4	20.49444444	0	0.677777778	6.366666667	26.05	14.61111111	9.388888889	18.2	13.5	13	11	0	10.25	7.85	8.23	0.72	18.75	0	0.61	0.83	30.65	0	1.8	2.425	4.0375	0	22.675	0	0.7625	13.2875	20.3	11	3
Random	2010	1014	NA	NA	349.1199951	YES	17.5	11.85	19.55555556	31	23.75	3.344444444	7.766666667	2.933333333	13.7	0.677777778	40.99444444	0	1.794444444	16.2	18.93888889	36.75	23	28	20.4	43.75	41	3.01	9.75	2.05	18.53	1.22	50.65	0	0.22	23.14	12.35	3.7625	5.2875	4.0375	7.6625	0	28.925	0	3.7625	7.525	27.175	4	2
Random	2010	1015	NA	NA	375.7099915	YES	36.2	18.2	44.56521739	42.2	31.25	0	6.216666667	2.933333333	3.405555556	0.338888889	30.97777778	0	0	5.2	33.60555556	18	12.11111111	40.8	21.3	41	23.75	0	3.95	1.05	0.11	0	13.23	0	0	3.12	51.15	0	9.05	5.2875	7.525	0.7625	53.1625	0	0	7.8	11.675	10	4
Random	2010	1016	NA	NA	415.3800049	YES	59.3	20.75	97.33333333	90.75	57.5	10.06666667	14.1	13.93333333	11.03333333	8.683333333	8.533333333	0	11.18333333	2.533333333	64.27222222	41.5	19.5	55.3	18.1	32.75	27.75	0	14.14	16.24	3.73	7.51	7.24	0	12.51	1.44	62.55	22.65	14.05	11.05	20.1625	10.15	10.15	0	9.525	3.9	66.425	10	4
Random	2010	1017	NA	NA	333.3999939	YES	14.4	8.15	27.54545455	29.71428571	18.75	0	15.26666667	8.1	4.361111111	2.688888889	17.21666667	0	2.072222222	2.194444444	49.32777778	29.22222222	15.22222222	20.1	12.1	24.25	24.25	0	18.75	10.85	4.84	0.61	9.75	0	0	3.23	50.65	0	10.9125	4.6625	3.7625	5.2875	26.55	0	4.6625	0.9	47.675	6	2
Random	2010	1018	NA	NA	349.1199951	YES	76.2	24.2	46.92682927	63.5	70	0	11.93888889	6.433333333	9.527777778	2.35	19.37777778	0	0.738888889	16.53888889	49.21666667	35.125	20.42857143	100	48.1	100	71.25	0	12.35	7.85	10.52	1.22	16.24	0	0.72	15.63	53.05	0	11.425	4.6625	8.2875	3.7625	23.3	0	0.7625	17.675	44.425	2	0
Random	2010	1019	NA	NA	366.3900146	YES	94.15	0	83	0	83.75	0	9.438888889	6.711111111	4.144444444	0	16.98888889	0	0	1.138888889	61.49444444	17.66666667	12	86.7	0	79	0	0	7.35	4.84	0.83	0	28.64	0	0	1.22	50.65	0	12.05	9.05	8.2875	0	2.425	0	0	1.0375	75.05	7	3
Random	2010	1020	NA	NA	366.3900146	YES	7.65	0	20	0	18.75	0	3.766666667	2.655555556	1.733333333	0.8	15.20555556	0	4.233333333	24.59444444	34.38333333	13.22222222	9.666666667	9.9	0	19.5	0	0	4.84	0.94	0	1.33	18.64	0	7.62	28.75	23.75	0	2.425	4.8	3.9	0.1375	10.9125	0	0	19.4	47.675	5	4
Random	2010	1021	NA	NA	434.9	YES	70.1	30.95	53.56818182	66.625	40	1.794444444	11.6	19.65555556	1.733333333	2.072222222	30.92777778	0	2.811111111	14.48888889	28.21666667	28.88888889	28.66666667	61.6	35.4	46.75	39.75	3.01	9.64	4.84	3.12	0.72	40.04	0	1.33	5.45	31.65	0.275	14.05	38.175	0	3.7625	19.5375	0	4.6625	25.7875	23.925	5	0
Random	2010	1022	NA	NA	349.1199951	YES	31.6	0	18.75	0	12.5	1.672222222	18.55	15.82222222	8.961111111	1.672222222	27.09444444	0	6.183333333	9.422222222	51.99444444	23.22222222	26.66666667	29.7	0	45.75	0	0	14.75	7.24	13.12	3.01	23.75	0	10.52	1.33	62.55	3.7625	23.3	26.55	3.7625	0	31.275	0	0.7625	19.5375	38.8	8	3
Random	2010	1023	NA	NA	289.5499878	YES	37.5	32.5	23.5	35.3125	45	0.122222222	17.15555556	8.377777778	6.522222222	2.472222222	23.08888889	0	5.25	10.69444444	31.32777778	30.5	20.625	48	43.1	58.5	58.5	0.11	19.14	11.85	10.52	3.73	31.04	0	1.33	18.64	23.25	0.1375	14.675	4.0375	1.525	0.9	13.15	0	10.15	0.7625	41.425	6	1
Random	2010	1024	NA	NA	292.2200012	YES	47.35	41.8	56.6875	57.89285714	32.5	1.016666667	15.48333333	4.144444444	9.927777778	1.672222222	25.77222222	0	1.672222222	8.422222222	39.93888889	32.08333333	29.16666667	47.7	43.7	53.25	53.25	0.61	11.74	4.23	7.24	3.01	35.65	0	3.01	9.14	38.75	1.525	20.1625	4.0375	13.2875	0	13.425	0	0	7.525	41.425	8	3
Random	2010	1025	NA	NA	284.3399963	YES	18.9	15.75	24.18181818	26.46666667	17.5	0.338888889	12.99444444	18.48888889	6.522222222	0.677777778	22.77222222	0	0	6.583333333	48.27222222	19.75	13.625	15.1	13.2	18.5	18.5	0.61	17.15	17.15	8.12	1.22	27.15	0	0	3.73	43.75	0	7.8	20.1625	4.525	0	17.3	0	0	10.15	53.925	6	4
Random	2010	1026	NA	NA	289.5499878	YES	10.85	10.85	35.4	35.4	25	4.85	19.59444444	5.877777778	12.91666667	3.683333333	18.21111111	3.344444444	12.13888889	7.35	39.82777778	38.28571429	26.85714286	12.3	12.3	26.5	26.5	8.12	28.64	6.74	7.62	3.62	21.54	3.01	13.73	0.11	43.55	0.7625	8.2875	4.8	19.5375	3.7625	14.05	3.7625	10.15	16.4	35.175	2	2
Random	2010	1027	NA	NA	284.3399963	YES	39.7	16.85	107.2	59.88888889	18.75	0.338888889	9.927777778	6.427777778	5.844444444	2.011111111	25.98888889	0	1.016666667	23.53888889	20.77222222	26.44444444	20.625	41	15.8	34	31	0	11.85	8.45	0	3.01	23.64	0	0.61	35.74	11.35	0.7625	7.525	3.9	13.15	0.7625	28.925	0	1.525	8.2875	32.55	7	6
Random	2010	1028	NA	NA	290.8500061	YES	26.6	15.1	33	44.5	13.75	0	11.53888889	6.366666667	8.038888889	0.738888889	40.93333333	0	0	2.072222222	44.05	10.33333333	6.888888889	25.8	14.7	36.75	21	0	9.64	0.83	8.23	1.33	36.15	0	0	3.12	46.15	0	13.9125	13.2875	7.8	0	46.9125	0	0	0.7625	41.425	9	5
Random	2010	1029	NA	NA	316.6099854	YES	39.9	15.65	35.93103448	52.71428571	31.25	0	14.43888889	5.494444444	3.805555556	0	42.60555556	0	5.355555556	6.983333333	25.16111111	16.11111111	17.11111111	40.2	22.5	61.75	36.75	0	14.25	8.45	0.72	0	58.05	0	6.63	4.34	16.65	0	14.675	1.8	7.6625	0	23.3	0	3.7625	10.2875	35.8	8	4
Random	2010	1030	NA	NA	273.3699951	YES	35	32.9	33.30769231	37.04761905	23.75	0	11.6	6.372222222	2.072222222	1.672222222	21.37777778	0	0.061111111	12.26111111	35.99444444	9.111111111	8	38.5	35.7	40.75	37.75	0	6.74	4.23	3.73	3.01	19.34	0	0.11	0.83	48.55	0	17.675	9.05	0	0	23.925	0	0	26.55	20.3	9	3
Random	2010	1031	NA	NA	289.1199951	NO	3.25	0	26.33333333	0	8.75	0.338888889	5.416666667	2.194444444	0.4	1.138888889	81.99444444	0	14.23888889	10.54444444	7.05	6.111111111	7.111111111	6.5	0	16.25	0	0	6.74	0.94	0.72	1.33	87.55	0	18.12	4.84	7.85	0.7625	3.7625	3.7625	0	0.9	75.05	0	9.3875	17.675	6.05	0	0
Random	2010	1032	NA	NA	273.3699951	YES	29.2	7.65	25.66666667	46	32.5	0	21.76666667	4.883333333	3.866666667	0.061111111	24.87222222	0	1.672222222	0.861111111	34.66111111	24	16.88888889	26.8	15.3	28	27.25	0	24.05	7.35	0.94	0.11	11.74	0	3.01	0.72	50.65	0	18.9125	1.8	7.525	0	41.2875	0	0	1.0375	14.675	7	4
Random	2010	1033	NA	NA	273.3699951	NO	13.5	10.45	25.5	30.42857143	27.5	0	14.16111111	7.661111111	9.927777778	7.516666667	17.04444444	0	0	6.983333333	25.43888889	22.66666667	15.44444444	26.6	20.9	42.5	42.5	0	11.35	11.85	14.14	13.53	17.15	0	0	11.24	29.25	0	17.675	2.425	4.6625	0	16.9125	0	0	1.6625	20.675	2	2
Random	2010	1034	NA	NA	284.1199951	NO	5.75	5.75	36	36	22.5	16.67777778	13.04444444	8.655555556	5.138888889	2.688888889	20.98888889	0.338888889	0.4	6.711111111	32.93888889	20.22222222	12.22222222	11.5	11.5	28.75	28.75	17.51	16.24	4.34	6.02	1.22	19.75	0.61	0.61	2.44	45.65	15.6375	9.05	14.05	4.0375	4.525	22.5375	0	0.1375	12.05	17.05	0	0
Random	2010	1035	NA	NA	274.0700073	NO	40.25	38.95	27.12903226	26.73333333	15	3.683333333	19.65555556	1.322222222	2.35	2.072222222	16.65	9.727777778	3.744444444	15.69444444	49.49444444	27.11111111	19	38.1	35.5	24.75	18.25	3.01	19.75	1.05	4.23	0.72	16.13	17.51	3.62	10.63	53.05	4.525	19.5375	1.6625	0	3.7625	17.3	0	3.9	22.025	45.05	8	0
Random	2010	1036	NA	NA	310.0700073	YES	19.05	0	17.30769231	0	10	0	12.70555556	8.038888889	1.733333333	0.461111111	27.32222222	0	0.677777778	16.53888889	31.88333333	14	10.5	18.7	0	29.25	0	0	7.24	11.24	0	0.83	23.14	0	0	6.74	33.75	0	19.5375	4.0375	3.9	0	32.55	0	1.525	28.7875	29.55	6	2
Random	2010	1037	NA	NA	341.4500122	YES	8	4.6	25.5	23.33333333	6.25	2.011111111	7.6	1.938888889	1.016666667	0.061111111	25.27222222	0	0.4	5.877777778	21.05	13.875	7.75	16	9.2	27.5	10.5	3.62	11.74	2.05	1.22	0	38.75	0	0.72	4.34	19.25	0	2.425	1.8	0.7625	0.1375	8.425	0	0	7.8	23.3	1	0
Random	2010	1038	NA	NA	266.7000122	NO	7.65	0	29.5	0	17.5	0	7.977777778	1.138888889	2.75	2.072222222	48.21111111	0	0.061111111	13.19444444	22.32777778	5.555555556	4.111111111	15.3	0	36.5	0	0	10.63	1.33	4.23	0.72	65.65	0	0.11	6.13	26.35	0	4.6625	0.9	0.9	3.7625	26.4125	0	0	22.025	17.3	1	0
Random	2010	1039	NA	NA	341.4500122	YES	28.45	23.85	33	42	17.5	0	10.88333333	1.938888889	8.255555556	1.016666667	19.65555556	0	0.4	7.761111111	28.82777778	14.11111111	9.444444444	33	24.9	51.5	39	0	7.85	2.05	3.62	0	7.24	0	0	10.63	33.75	0	14.675	1.8	14.05	2.2875	35.175	0	0.9	4.175	22.675	6	4
Random	2010	1040	NA	NA	260.7799988	YES	18	0	22.375	0	16.25	1.672222222	12.48888889	6.488888889	4.083333333	2.072222222	33.98333333	1.672222222	2.072222222	6.705555556	51.99444444	14.875	10.5	28.4	0	59.75	0	3.01	14.14	11.24	1.22	3.62	35.54	3.01	3.73	8.34	48.55	0	10.425	0.55	7.6625	0.1375	32.0375	0	0	4.6625	56.3	3	2
Random	2010	1041	NA	NA	236.9600067	YES	9.8	0	23.28571429	0	8.75	7.011111111	5.038888889	2.533333333	5.355555556	1.733333333	37.16111111	0	1.733333333	14.80555556	15.54444444	34.125	12.25	12.7	0	26.25	0	12.51	4.84	3.84	3.62	3.12	30.85	0	0.11	19.14	21.24	0.1375	5.2875	0.9	7.525	0	45.05	0	3.7625	9.3875	8.425	3	2
Random	2010	1042	NA	NA	326.9700012	YES	45.8	39	38.96551724	46.57894737	27.5	0	11.15555556	6.494444444	6.644444444	0.4	39.27222222	1.672222222	0	9.083333333	50.38333333	18.33333333	11	48.2	44.9	62	62	0	8.84	4.45	8.34	0.72	43.05	0	0	15.74	40.65	0	14.05	9.05	4.525	0	34.55	3.7625	0	0.7625	62.55	7	2
Random	2010	1043	NA	NA	363.4100037	YES	21.05	0	17.05882353	0	11.25	0	9.438888889	4.883333333	7.977777778	7.011111111	19.1	0	0	10.13888889	27.38333333	14.33333333	11.88888889	30.7	0	41.25	0	0	10.25	4.45	11.24	0	19.25	0	0	7.62	33.05	0	8.425	5.425	3.9	15.775	18.9125	0	0	13.2875	20.3	8	5
Random	2010	1044	NA	NA	340.7000122	YES	14.1	0.3	15.42105263	18	15	0	11.93888889	5.438888889	6.922222222	0.8	29.38333333	0	0.338888889	4.083333333	45.38333333	19.22222222	16.44444444	20.1	0.6	39.5	1.5	0	4.95	2.55	11.74	0.61	24.25	0	0.61	3.73	41.15	0	20.675	9.05	0.9	1.0375	35.8	0	0	4.525	50.675	9	5
Random	2010	1045	NA	NA	224.0200043	YES	34.95	30.3	86.09090909	100.5714286	87.5	1.672222222	16.92777778	8.088888889	5.188888889	2.35	32.37222222	4.172222222	0.338888889	9.188888889	42.26666667	36.14285714	9.333333333	49.9	48.8	56.25	56.25	3.01	25.63	13.73	1.22	0	37.64	7.51	0.61	6.02	40.54	0	6.05	1.0375	10.15	5.2875	25.7875	0	0	13.15	44.425	4	3
Random	2010	1046	NA	NA	239.6999969	YES	16.9	8.15	26.58333333	29.8	11.25	1.672222222	14.37777778	6.266666667	1.416666667	4.572222222	38.49444444	0	1.733333333	9.144444444	33.38333333	16.33333333	13.375	24.3	11.6	25	5.75	3.01	4.34	1.94	0.72	0.61	48.25	0	3.12	13.34	39.05	0	26.925	11.675	2.2875	9.525	26.3	0	0	3.9	26.3	6	3
Random	2010	1047	NA	NA	239.7400055	YES	6.05	0	10.83333333	0	13.75	0	13.38333333	8.438888889	10.41666667	6.183333333	33.05	0	0	7.322222222	35.99444444	11.44444444	9.333333333	7.2	0	16	0	0	19.25	8.45	18.03	0.61	31.35	0	0	8.84	45.65	0	6.05	8.425	0.9	13.15	35.175	0	0	5.425	23.925	4	4
Random	2010	1048	NA	NA	243.9600067	YES	22.45	21.2	19.53333333	23.36363636	35	0.338888889	9.716666667	5.1	3.088888889	4.172222222	27.66111111	0	7.627777778	11.14444444	32.32777778	25.75	22.75	35.8	34.2	52	49.5	0	12.65	4.84	3.73	7.51	26.15	0	13.12	1.33	34.05	0.7625	6.05	5.425	2.2875	0	29.55	0	0.7625	23.4125	30.175	5	4
Random	2010	1049	NA	NA	220.9600067	YES	14.35	14.35	42.625	42.625	6.25	0	5.755555556	1.077777778	2.194444444	4.572222222	53.43888889	0	0	5.694444444	22.15555556	9.777777778	4.333333333	23.5	23.5	29.25	29.25	0	6.74	1.33	3.62	7.62	46.15	0	0	6.63	21.35	0	4.525	0.7625	0.4125	0.7625	62.55	0	0	4.525	23.1625	4	1
Random	2010	1050	NA	NA	231.5500031	YES	28.5	22.95	27.88461538	34.33333333	27.5	0	16.21666667	13.10555556	2.072222222	2.35	24.54444444	4.172222222	2.011111111	3.15	53.16111111	20	19	32.9	30.9	58.25	58.25	0	15.05	11.85	3.73	3.62	18.64	0	0.61	2.55	62.55	0	17.675	14.675	0	0.7625	31.925	9.3875	3.7625	3.9	41.425	10	3
Random	2010	1051	NA	NA	227.5899963	NO	37.7	37.7	45.88888889	45.88888889	32.5	4.233333333	7.211111111	5.1	0.738888889	2.072222222	42.60555556	9.727777778	0.4	6.644444444	36.54444444	23.85714286	15.14285714	37	37	38.5	38.5	0.11	9.75	4.95	0	0.61	36.15	17.51	0.72	1.33	32.64	9.3875	4.0375	5.2875	1.6625	3.9	50.675	0	0	13.2875	41.425	8	4
Random	2010	1052	NA	NA	251.75	YES	31.4	0	20.95	0	10	0	9.544444444	6.766666667	5.538888889	3.027777778	38.20555556	0.061111111	9.3	4.633333333	24.99444444	10.33333333	8.888888889	34.4	0	42	0	0	15.85	4.45	3.34	4.23	33.75	0	3.62	7.73	21.35	0	1.6625	9.6625	8.2875	1.525	43.775	0.1375	16.4	0.7625	29.55	10	4
Random	2010	1053	NA	NA	249.5899963	YES	11.3	0	21.33333333	0	6.25	0	2.472222222	2.316666667	7.516666667	2.011111111	26.32777778	0	0	12.53888889	30.60555556	3.777777778	17.11111111	16.9	0	38.5	0	0	3.73	0.44	10.52	0.61	43.55	0	0	21.85	34.05	0	0.9	4.6625	3.7625	3.7625	4.8	0	0	0.9	26.3	6	3
Random	2010	1054	NA	NA	421.2000122	NO	47.4	37.45	49.22222222	56.47368421	35	0	26.21666667	19.37777778	5.416666667	2.75	18.04444444	0	4.511111111	3.683333333	50.38333333	29.44444444	21.33333333	46.9	33	44	41.75	0	33.55	26.04	6.63	1.22	8.84	0	8.12	3.62	60.15	0	17.05	11.05	3.9	4.6625	29.55	0	0	3.7625	38.175	8	2
Random	2010	1055	NA	NA	404.8699951	NO	37.55	0	14.61764706	0	16.25	0	9.761111111	1.538888889	7.627777778	2.35	37.86666667	0	0.338888889	7.977777778	32.32777778	15.77777778	12.33333333	39.9	0	41.75	0	0	8.84	1.44	0	3.62	53.14	0	0.61	3.73	31.65	0	10.9125	1.6625	17.1625	0.7625	18.775	0	0	13.2875	33.175	5	4
Random	2010	1056	NA	NA	274.5400085	YES	52.8	17.7	33.76923077	54.75	43.75	0	16.82777778	13.10555556	4.911111111	4.572222222	23.65555556	0	0.338888889	5.877777778	49.49444444	25.11111111	24.72222222	58.2	28.9	60.75	30.25	0	21.15	21.65	0.61	0.11	21.54	0	0.61	4.45	43.55	0	11.425	2.425	10.2875	10.15	26.3	0	0	7.6625	56.925	8	1
Random	2010	1057	NA	NA	399.9200134	YES	43.05	0	21.88571429	0	17.5	6.95	25.16111111	25.16111111	4.572222222	0.738888889	4.544444444	0.338888889	0.4	2.872222222	61.77222222	23.88888889	24.88888889	52.9	0	56	0	0	35.65	26.65	8.12	1.22	7.35	0	0.61	1.33	68.05	15.6375	12.05	23.3	0.1375	0.1375	1.0375	0.7625	0.1375	4.8	53.925	6	0
Random	2010	1058	NA	NA	329.6099854	YES	8.05	8.05	26.5	26.5	22.5	4.172222222	6.494444444	5.938888889	1.6	2.411111111	40.59444444	0	0.677777778	27.32222222	13.66111111	16.66666667	10.88888889	16.1	16.1	40.25	40.25	0	7.85	7.35	1.94	3.73	53.05	0	0.61	28.55	17.35	9.3875	4.8	4.175	1.175	0.7625	25.025	0	0.7625	25.7875	9.05	0	0
Random	2010	1059	NA	NA	424.0899963	YES	4	0	23.25	0	8.75	1.672222222	14.88333333	6.433333333	2.75	0.338888889	24.99444444	0	0.677777778	14.92777778	33.32777778	15.33333333	16.88888889	8	0	13.25	0	3.01	17.15	4.95	0.72	0.61	21.35	0	1.22	8.23	51.15	0	12.05	8.2875	5.2875	0	29.55	0	0	23.3	11.05	2	2
Random	2010	1060	NA	NA	344.3099976	YES	40.55	16.7	31.9	45.6	12.5	0	6.327777778	7.044444444	0.183333333	2.35	28.99444444	0	4.172222222	2.811111111	26.32777778	14.77777778	10.22222222	44	21	46.75	33.25	0	3.05	9.45	0.22	0.61	29.55	0	0	3.62	23.75	0	10.425	4.0375	0.1375	4.525	28.3	0	9.3875	1.8	29.55	8	2
Random	2010	1061	NA	NA	399.3099976	NO	39.4	25.6	40.05263158	48.75	30	0.338888889	15.60555556	13.65555556	7.366666667	4.511111111	29.10555556	0	3.344444444	5.416666667	40.60555556	16.22222222	15.22222222	42.9	32.5	58	55.25	0.61	23.75	16.24	9.64	8.12	19.25	0	3.01	3.01	47.55	0	5.425	10.425	4.525	0	41.425	0	3.7625	8.425	31.925	6	5
Random	2010	1062	NA	NA	331.0299988	YES	63.4	34.15	52.30188679	78.5	56.25	7.011111111	18.71666667	3.427777778	11.87777778	7.916666667	21.05	0	3.683333333	10.69444444	43.66111111	32.22222222	16	63.7	38.8	72	43.5	0	12.15	1.33	14.75	3.62	31.15	0	0	3.62	38.05	15.775	26.925	6.05	8.2875	13.2875	8.425	0	8.2875	19.5375	50.675	5	0
Random	2010	1063	NA	NA	424.0899963	YES	27.85	26.85	58.38461538	60.08333333	21.25	0.338888889	13.38333333	2.316666667	6.155555556	0	25.21111111	0	0.677777778	3.15	47.60555556	20.11111111	13.66666667	31.7	31.7	28.75	28.75	0.61	7.85	0.83	1.44	0	38.14	0	0.61	3.84	40.65	0	20.3	4.175	12.05	0	9.05	0	0.7625	2.2875	56.3	7	2
Random	2010	1064	NA	NA	382.4200134	YES	20.95	0	22.28571429	0	6.25	0	11.93888889	13.54444444	3.683333333	1.672222222	37.32777778	0	0.061111111	8.438888889	19.60555556	13.77777778	11.22222222	28	0	29.75	0	0	14.75	21.15	0.61	3.01	34.05	0	0	11.35	18.75	0	8.425	4.0375	7.525	0	41.425	0	0.1375	4.8	20.675	9	5
Random	2010	1065	NA	NA	281.5400085	YES	27.3	3.75	27.93103448	29.5	18.75	0.061111111	11.87777778	2.155555556	8.316666667	0.061111111	18.10555556	0.338888889	0.4	8.316666667	29.10555556	14.88888889	8.111111111	28.9	2.1	38.5	0	0.11	10.25	2.05	14.14	0	12.35	0.61	0.72	6.63	35.65	0	13.9125	2.2875	1.0375	0.1375	25.3	0	0	10.425	20.925	9	4
Random	2010	1066	NA	NA	282.1799927	YES	39.1	0	12.5	0	2.5	1.672222222	12.48888889	3.272222222	6.522222222	2.688888889	15.26666667	0	0	13.04444444	38.49444444	17.33333333	10.33333333	48.7	0	45.5	0	0	10.74	4.45	8.12	1.83	21.24	0	0	4.34	45.65	3.7625	14.675	1.8	4.525	3.7625	7.8	0	0	23.925	29.55	8	1
Random	2010	1067	NA	NA	217.4700012	NO	10.95	5.85	25.33333333	39	17.5	0	5.816666667	9.422222222	11.09444444	1.672222222	35.08888889	6.95	0	7.916666667	49.32777778	10.22222222	4.666666667	21.9	11.7	36.5	29.25	0	3.84	13.23	4.34	0	25.63	12.51	0	10.52	67.55	0	8.2875	4.6625	19.5375	3.7625	46.9125	0	0	4.6625	26.55	2	1
Random	2010	1068	NA	NA	217.4700012	YES	4	0	28.5	0	15	0.338888889	18.38333333	12.76666667	8.194444444	0	12.93333333	0	1.672222222	9.588888889	38.49444444	20.75	15	7.6	0	19	0	0.61	21.85	19.25	8.12	0	11.24	0	3.01	11.13	45.65	0	14.05	4.6625	8.2875	0	15.05	0	0	7.6625	29.55	1	1
Random	2010	1069	NA	NA	211.25	YES	8.8	8.8	32	32	13.75	0.061111111	4.355555556	2.533333333	0.4	0.338888889	35.42777778	0	0.061111111	2.75	49.32777778	3.555555556	9	17.6	17.6	44	44	0	7.62	3.73	0.72	0	43.14	0	0.11	3.62	38.25	0.1375	0.275	1.0375	0	0.7625	25.7875	0	0	1.6625	63.175	1	0
Random	2010	1070	NA	NA	210.8600006	YES	17.55	9.45	20.4	38	36.25	0.338888889	6.772222222	1.938888889	4.144444444	0.061111111	53.43888889	0	1.672222222	11.15555556	12.21666667	12.55555556	10	24.9	17.3	44.5	43.25	0	3.05	1.55	6.63	0	63.05	0	0	3.84	14.75	0.7625	11.425	2.425	1.0375	0.1375	41.425	0	3.7625	20.3	9.05	7	6
Random	2010	1071	NA	NA	211.25	YES	30.8	22.95	26.33333333	35.42857143	15	0	7.705555556	9.927777778	0.461111111	2.011111111	34.6	0	0.338888889	5.755555556	37.81666667	18	14.75	26.3	17.4	31.5	31	0	6.63	3.73	0	0	45.54	0	0.61	6.63	37.53	0	9.05	17.675	1.0375	4.525	20.925	0	0	4.6625	38.175	10	5
Random	2010	1072	NA	NA	202.0500031	NO	8.15	8.15	34	34	11.25	0	14.16111111	12.38333333	1.755555556	2.011111111	22.6	4.172222222	0.4	3.366666667	37.60555556	23.11111111	11.88888889	9.9	9.9	24.75	24.75	0	16.35	20.85	2.44	3.62	19.14	7.51	0.61	4.84	39.05	0	11.425	1.8	0.9	0	26.925	0	0.1375	1.525	35.8	1	1
Random	2011	1073	NA	NA	237.4700012	YES	45.1	38.25	27.84615385	31	6.25	0.061111111	5.772222222	2.438888889	0.983333333	0.183333333	23.87777778	0	1.672222222	4.972222222	31.60555556	13.77777778	12.11111111	51.2	43.1	52.5	39.5	0.11	8.45	3.45	1.44	0.22	34.25	0	3.01	7.62	25.85	0	2.425	1.175	0.4125	0.1375	10.9125	0	0	1.6625	38.8	7	3
Random	2011	1074	NA	NA	274.480011	YES	34.95	15.5	15.36666667	25.625	20	0	14.71666667	7.383333333	3.427777778	0.061111111	19.60555556	0	0.061111111	4.083333333	47.88333333	13.44444444	13.66666667	42.2	30.2	51.75	48.25	0	19.25	11.85	1.33	0.11	19.55	0	0.11	3.73	40.65	0	9.05	1.8	6.05	0	19.675	0	0	4.525	56.925	9	4
Random	2011	1075	NA	NA	261.3200073	YES	34.25	0	16.20689655	0	15	0	6.494444444	4.266666667	10.07777778	0.461111111	25.27222222	0	0	4.361111111	35.82777778	13.33333333	9.125	44.9	0	43.75	0	0	2.05	3.84	10.63	0.11	41.15	0	0	4.23	26.35	0	12.05	4.8	9.3875	0.9	5.425	0	0	4.525	47.675	10	2
Random	2011	1076	NA	NA	224.7599945	YES	38.05	0	23.13333333	0	18.75	0	16.05	7.55	1.416666667	2.35	24.93333333	0	2.072222222	13.10555556	30.43888889	24.11111111	19.44444444	38.7	0	41.25	0	0	7.85	6.85	1.83	3.62	29.25	0	3.12	16.35	24.25	0	26.3	8.425	0.9	0.7625	19.5375	0	0.7625	9.05	38.175	9	3
Random	2011	1077	NA	NA	246.4600067	YES	30.5	15.15	21.91666667	34.11111111	18.75	0.4	7.322222222	4.144444444	1.077777778	1.077777778	20.42222222	0	0.061111111	13.37777778	51.99444444	22	14.4375	39.9	30.3	53.5	47.5	0.11	11.74	6.74	0.72	1.22	33.14	0	0.11	1.44	58.05	0.7625	1.8	0.9	1.525	0.9	4.525	0	0	28.3	44.425	7	4
Random	2011	1078	NA	NA	215.9100037	YES	19.15	0	17.5	0	8.75	0.338888889	14.37777778	7.322222222	7.916666667	3.683333333	27.03333333	0	4.294444444	6.922222222	38.77222222	23	20.11111111	22.4	0	29.75	0	0	7.24	4.34	8.23	3.62	28.03	0	0.11	4.34	41.65	0.7625	23.3	11.05	7.525	3.7625	25.7875	0	9.525	10.15	35.175	10	3
Random	2011	1079	NA	NA	242.3500061	YES	38.15	26.35	17.74193548	22.35294118	18.75	2.011111111	2.75	2.133333333	0.861111111	0.338888889	20.15555556	0	0.338888889	17.75555556	42.88333333	37.25	50.5	37.7	27.3	33.25	29.75	3.01	1.22	3.12	1.44	0	18.14	0	0.61	19.34	38.55	0.7625	4.6625	0.9	0.1375	0.7625	22.675	0	0	15.775	48.3	5	2
Random	2011	1080	NA	NA	270.4299927	YES	24.55	12.1	18.375	25	20	0.061111111	10.6	6.766666667	8.961111111	2.688888889	40.65555556	9.788888889	0.338888889	5.25	22.38333333	14.22222222	18.88888889	22.5	15.4	27	27	0.11	18.25	11.85	0.61	3.62	47.55	0.11	0.61	8.73	21.15	0	1.0375	0.4125	19.4	1.525	32.0375	21.8875	0	0.9	23.925	8	5
Random	2011	1081	NA	NA	230.0800018	YES	30.65	20	19.43333333	19.4375	18.75	1.672222222	15.14444444	2.872222222	13.31666667	2.35	25.98888889	0	0.338888889	13.31666667	26.60555556	26.125	13.1875	30.9	18.8	35.75	27.5	0	23.64	3.84	15.74	4.23	28.75	0	0	11.35	36.15	3.7625	4.525	1.6625	10.2875	0	22.5375	0	0.7625	15.775	14.675	11	2
Random	2011	1082	NA	NA	241.7400055	YES	31.35	31.35	18.5	18.5	16.25	0	6.772222222	4.883333333	5.694444444	8.255555556	25.32777778	0	1.672222222	21.75555556	25.43888889	15.22222222	10.77777778	36.3	36.3	45.25	45.25	0	4.95	6.85	6.63	11.13	33.55	0	0	16.13	29.25	0	9.05	2.425	4.525	4.6625	15.05	0	3.7625	28.7875	20.675	9	3
Random	2011	1083	NA	NA	242.3500061	YES	32.85	0	15.6	0	7.5	0.061111111	14.03888889	6.155555556	7.966666667	0.4	26.81666667	0	3.466666667	7.638888889	38.66111111	37.5	31.125	38.7	0	48	0	0	21.54	7.35	13.12	0.11	15.74	0	3.23	10.63	43.55	0.1375	4.6625	4.6625	1.525	0.7625	40.6625	0	3.7625	3.9	32.55	10	4
Random	2011	1084	NA	NA	310.3099976	YES	23.5	0	15	0	16.25	0	13.81111111	1.877777778	1.477777778	0	58.71666667	1.672222222	4.233333333	17.70555556	8.994444444	23.125	15.25	26.5	0	33.25	0	0	21.13	1.94	1.44	0	57.55	3.01	7.62	13.64	4.45	0	4.6625	1.8	1.525	0	60.175	0	0	22.7875	14.675	10	4
Random	2011	1085	NA	NA	209.3200073	YES	23.65	22.4	17.63157895	17.82352941	17.5	0	11.77222222	4.822222222	10.75555556	0.8	22.21666667	0	0	4.205555556	33.21666667	16.66666667	12.33333333	35.5	34	47.25	47.25	0	9.95	2.44	16.24	0.61	15.85	0	0	0.83	36.15	0	14.05	7.8	3.9	1.0375	30.175	0	0	8.425	29.55	4	3
Random	2011	1086	NA	NA	310.3099976	YES	19.65	0	12.8125	0	16.25	0	9.438888889	3.55	2.472222222	0.738888889	42.60555556	0	0	2.472222222	36.60555556	20	10.11111111	23.7	0	47	0	0	10.25	2.05	0.83	1.33	55.15	0	0	1.22	20.85	0	8.425	5.425	4.525	0	26.925	0	0	4.0375	56.3	8	3
Random	2011	1087	NA	NA	413.8699951	YES	34.2	34.2	39.10526316	39.10526316	28.75	0	8.766666667	9.483333333	4.022222222	2.35	42.26666667	0	0.738888889	15.26666667	20.27222222	10.88888889	11.11111111	41.9	41.9	36.75	36.75	0	1.94	3.84	4.23	3.01	53.05	0	0.61	11.85	7.85	0	17.3	16.5375	3.7625	1.525	28.7875	0	0.9	19.5375	35.8	8	4
Random	2011	1088	NA	NA	556.4199829	YES	18.75	9.45	28.5	34.4	21.25	5.905555556	3.988888889	6.272222222	4.144444444	0	21.05	0	1.672222222	11.09444444	28.55	24.22222222	15.22222222	26.3	13.2	50.75	32.75	10.52	3.45	7.95	3.84	0	14.25	0	0	3.73	42.55	0.1375	4.6625	4.175	4.525	0	29.55	0	3.7625	20.3	11.05	3	3
Random	2011	1089	NA	NA	279.1400146	NO	22.6	21.05	32.76470588	35.2	1.25	0	11.87777778	4.822222222	13.41111111	0.677777778	24.59444444	0	0.4	3.744444444	53.16111111	15.11111111	10.11111111	29.3	28.5	48	48	0	11.74	7.24	21.13	0	10.63	0	0.72	3.01	67.55	0	12.05	1.8	3.7625	1.525	42.05	0	0	4.6625	35.175	6	4
Random	2011	1091	NA	NA	317.5899963	NO	52.95	50.05	57.44736842	56.35135135	41.25	2.072222222	11.43333333	6.766666667	2.411111111	2.35	26.03888889	0	0	1.794444444	51.82777778	27.14285714	22.14285714	52.2	46.4	37.5	27.75	0.72	19.75	10.85	4.23	0.61	11.24	0	0	3.01	63.05	3.7625	1.0375	1.6625	0.1375	4.525	44.5375	0	0	0.275	37.8	5	2
Random	2011	1092	NA	NA	474.6700134	YES	36.5	17.85	27.4	48.83333333	23.75	0	8.933333333	6.766666667	0.461111111	0.122222222	16.66111111	4.511111111	0	8.1	29.38333333	17.88888889	10.55555556	35.4	20.7	36.25	29.25	0	11.24	1.44	0.72	0.11	13.75	8.12	0	3.84	24.25	0	6.05	13.425	0.1375	0.1375	20.3	0	0	13.425	35.8	7	4
Random	2011	1093	NA	NA	334.3500061	NO	11.9	5.15	24.42857143	30.75	21.25	0	6.155555556	2.377777778	2.411111111	0.461111111	32.43888889	0	0.338888889	7.872222222	37.1	10.11111111	9.222222222	16.6	3.5	26.5	8.75	0	4.34	0.44	3.73	0.11	24.75	0	0.61	12.73	33.64	0	8.425	4.8	0.7625	0.9	42.05	0	0	1.8	41.425	4	4
Random	2011	1094	NA	NA	264.9400024	YES	27.75	15.9	17.68421053	22.16666667	23.75	0	18.71666667	8.105555556	0.338888889	6.244444444	28.27222222	0	3.344444444	5.988888889	26.88333333	17.11111111	19.44444444	39.2	24.8	57.5	45.5	0	21.65	7.35	0.61	7.62	23.25	0	3.01	8.95	36.65	0	15.05	9.05	0	4.525	34.55	0	3.7625	2.2875	14.675	6	4
Random	2011	1095	NA	NA	320.7399902	NO	26.5	20.35	27.23809524	38.30769231	40	4.511111111	20.98888889	7.766666667	5.755555556	4.172222222	25.1	0	1.794444444	6.705555556	24.82222222	21.22222222	11.44444444	41.7	39.5	62.25	58.75	7.51	14.75	10.25	4.34	7.51	16.54	0	3.01	11.24	21.04	0.7625	28.7875	4.6625	7.525	0	35.8	0	0.275	1.0375	29.55	6	1
Random	2011	1096	NA	NA	332.519989	NO	9.85	2.85	11.22222222	32	15	0	3.15	2.533333333	0.461111111	1.733333333	42.37777778	0	0	17.15	27.09444444	7.888888889	7.111111111	10.7	5.7	18.25	14.25	0	4.95	3.84	0	3.01	41.15	0	0	23.25	18.64	0	0.9	0.9	1.0375	0.1375	43.9125	0	0	9.525	37.6625	7	6
Random	2011	1097	NA	NA	332.519989	NO	9.85	2.85	11.22222222	32	11.25	0	6.922222222	1.2	4.361111111	0.677777778	44.53888889	0	6.95	12.7	29.87222222	7.888888889	6.555555556	10.7	5.7	18.25	14.25	0	4.34	0.94	4.23	0.61	45.04	0	0	15.24	23.64	0	10.15	1.525	4.525	0.7625	43.9125	0	15.6375	9.525	37.6625	7	6
Random	2011	1098	NA	NA	333.8800049	NO	58.4	58.3	51.55555556	53	40	0	10.77222222	6.433333333	8.7	2.011111111	26.31666667	0	0.338888889	2.688888889	58.99444444	30.875	14.875	64	64	72.75	72.75	0	7.35	4.95	12.04	3.62	18.73	0	0.61	3.62	63.05	0	15.05	8.2875	4.525	0	35.8	0	0	1.525	53.925	4	2
Random	2011	1100	NA	NA	263.1499939	YES	75.1	48.55	42.2972973	47.63636364	26.25	1.672222222	14.37777778	12.48888889	4.022222222	0.677777778	18.76111111	0	0.338888889	6.522222222	55.05	21.88888889	14	85.2	65.3	75.5	53.75	0	6.74	6.24	3.01	0.61	10.63	0	0	3.62	53.55	3.7625	23.925	20.3	5.2875	0.7625	28.925	0	0.7625	10.15	56.925	7	2
Random	2011	1103	NA	NA	536.4299927	YES	87.65	9.35	40.16071429	63.25	5	2.011111111	19.65555556	17.26666667	2.011111111	0	35.65555556	0	0.061111111	10.93888889	31.21666667	22.66666667	23.44444444	91.1	14.3	72.25	31	3.01	13.64	11.74	3.62	0	41.15	0	0	10.85	30.65	0.7625	27.175	24.175	0	0	28.7875	0	0.1375	11.05	31.925	5	3
Random	2011	1104	NA	NA	568.6300049	YES	49.65	45.4	56.5	58.31578947	52.5	0	20.77222222	10.93888889	5.755555556	0.061111111	15.48333333	0	0	5.65	34.66111111	14.77777778	7.666666667	44.2	44.2	54.25	54.25	0	18.75	8.45	9.75	0.11	16.74	0	0	8.23	36.15	0	23.3	14.05	0.7625	0	13.9125	0	0	2.425	32.8	5	2
Random	2011	1106	NA	NA	620.7600098	YES	8.4	8.4	57.5	57.5	5	0	13.21111111	7.827777778	0.1375	0.738888889	27.66111111	0	1.672222222	7.811111111	34.66111111	17.22222222	9.555555556	13.3	13.3	33.25	33.25	0	7.24	7.35	0.11	0.61	29.05	0	0	13.34	29.25	0	20.675	8.425	0.183333333	0.9	25.925	0	3.7625	0.9	41.425	1	1
Random	2011	1108	NA	NA	554.1599731	YES	16.5	14.4	22.29166667	24.36842105	11.25	1.672222222	6.494444444	4.883333333	2.75	2.072222222	38.66111111	0.338888889	0.061111111	16.43333333	10.88333333	14.55555556	6.555555556	17.1	16.1	19.5	17	3.01	4.45	7.35	0.72	3.12	29.05	0	0	26.35	14.75	0	9.05	1.8	5.2875	0.7625	50.675	0.7625	0.1375	4.0375	6.05	13	6
Random	2011	1109	NA	NA	620.7600098	YES	3.05	3.05	38	38	11.25	0	11.93888889	4.883333333	4.422222222	0.338888889	34.38333333	0	0.061111111	12.08888889	39.4875	25.66666667	14.55555556	6.1	6.1	15.25	15.25	0	10.25	4.95	3.62	0	41.15	0	0	18.14	34.55	0	14.05	4.8	5.425	0.7625	25.925	0	0.1375	4.525	44.425	0	0
Random	2011	1110	NA	NA	483.0899963	YES	53.4	39.3	62.96153846	80.45454545	52.5	0	10.49444444	4.605555556	6.583333333	5.355555556	26.81666667	0	2.35	9.638888889	36.77222222	16.55555556	13.77777778	70.8	55.3	82.5	52.75	0	9.75	7.35	8.23	6.63	28.14	0	4.23	16.13	38.05	0	11.425	1.175	4.525	3.7625	25.1625	0	0	1.525	35.175	7	2
Random	2011	1111	NA	NA	388.4700012	NO	10.9	0	20.66666667	0	5	0	8.316666667	2.811111111	1.694444444	2.011111111	33.21666667	0.338888889	0.338888889	23.32222222	33.82777778	13.625	8.375	11.8	0	29.5	0	0	3.84	1.33	3.05	0.61	31.65	0.61	0.61	21.24	32.75	0	13.9125	4.6625	0	3.7625	35.175	0	0	25.925	35.175	3	2
Random	2011	1112	NA	NA	328.9899902	NO	29.15	23.85	38.75	34.63636364	16.25	1.733333333	12.21666667	10.32777778	6.583333333	0.338888889	29.38333333	0	3.683333333	4.761111111	35.99444444	26.66666667	16.33333333	26.7	17.7	41.75	23	0.11	17.15	13.75	7.51	0	14.75	0	6.02	1.83	43.05	3.7625	6.05	6.05	5.425	0.7625	47.675	0	0.7625	8.425	27.175	10	6
Random	2011	1113	NA	NA	388.4700012	NO	33.5	26.4	52.36363636	62.85714286	28.75	4.172222222	5.038888889	3.15	1.733333333	0.738888889	17.70555556	0	10.74444444	4.205555556	55.16111111	19.5	10.875	39.6	34.9	61.5	49.75	7.51	7.24	4.84	3.01	1.33	28.14	0	1.83	6.74	43.75	0	2.2875	1.0375	0.1375	0	4.6625	0	21.8875	1.0375	69.425	7	3
Random	2011	1114	NA	NA	394.1000061	YES	28.35	28.35	35.61111111	35.61111111	40	0	5.877777778	2.655555556	4.361111111	0	30.71666667	0	0.061111111	6.983333333	41.27222222	15.61111111	10.77777778	35.2	35.2	53.5	53.5	0	7.35	4.45	1.22	0	36.15	0	0.11	11.85	31.15	0	4.0375	0.4125	8.2875	0	23.925	0	0	0.9	53.925	7	3
Random	2011	1115	NA	NA	321.7399902	YES	56.8	52.1	37	38.72222222	15	0	18.27222222	7.877777778	1.138888889	2.35	35.59444444	4.172222222	4.022222222	3.527777778	24.21666667	24.22222222	16.5	49.2	39.8	57.75	51	0	14.25	2.44	0.72	3.62	41.04	0	3.01	6.13	21.85	0	23.3	14.675	1.6625	0.7625	28.7875	9.3875	5.2875	0.275	27.175	6	2
Random	2011	1116	NA	NA	324.75	YES	47.25	34.65	45.95454545	50.375	5	0	7.661111111	5.438888889	3.805555556	4.511111111	35.82777778	0	1.794444444	8.088888889	49.32777778	18.77777778	20.11111111	45.3	34.8	43.75	35	0	9.45	7.35	3.73	0.61	38.75	0	0.22	13.84	50.65	0	5.425	3.05	3.9	9.3875	32.175	0	3.7625	0.9	47.675	7	1
Random	2011	1117	NA	NA	324.75	YES	16.35	16.35	18	18	12.5	0	8.655555556	10.81666667	3.683333333	0	50.38333333	0	0.338888889	4.7	25.66111111	12.22222222	16.22222222	25.2	25.2	39	39	0	11.74	11.24	0.61	0	58.05	0	0.61	4.84	14.95	0	4.8	10.2875	7.525	0	40.8	0	0	4.525	39.05	8	3
Random	2011	1118	NA	NA	434.8800049	YES	72.8	44.2	62.02857143	68.84210526	41.25	1.672222222	19.03888889	5.755555556	2.133333333	6.244444444	28.70555556	0	6.244444444	6.305555556	24.60555556	30.625	24.5	50.4	31.5	61.75	57.75	0	27.53	6.63	0.83	8.12	31.04	0	3.73	10.63	18.75	3.7625	8.425	4.6625	3.7625	3.9	25.7875	0	9.3875	0.9	31.925	4	1
Random	2011	1119	NA	NA	415.3800049	YES	70.45	42.55	54.30555556	61.05263158	23.75	4.172222222	18.21111111	4.822222222	8.194444444	2.35	30.15	0	3.7625	6.922222222	49.49444444	30.11111111	17.77777778	65.1	39.9	79.75	39.75	7.51	21.65	7.35	8.12	0.61	28.64	0	7.525	8.84	48.55	0	13.9125	1.6625	8.2875	4.525	32.0375	0	0	4.525	50.675	6	2
Random	2011	1120	NA	NA	375.7099915	YES	89.85	38.1	62.88235294	67.08333333	45	5.905555556	24.54444444	9.988888889	2.35	0.338888889	12.42777778	0	3.344444444	7.855555556	62.55	37.22222222	18.55555556	100	58.4	96	70.75	7.62	30.65	6.85	3.62	0.61	10.63	0	3.01	10.52	67.55	3.7625	16.9125	13.9125	0.7625	0	14.675	0	3.7625	4.525	56.3	4	0
Random	2011	1121	NA	NA	333.3999939	YES	59.85	21.85	29.8	49.77777778	5	0.061111111	10.77222222	3.211111111	5.966666667	0.122222222	22.66111111	0	0.338888889	6.983333333	21.32777778	15.66666667	10.44444444	57.2	22.4	53.5	21	0.11	10.25	4.34	10.52	0	22.15	0	0.61	1.94	29.05	0	11.425	1.8	0.275	0.275	23.3	0	0	13.2875	11.675	5	1
Random	2011	1122	NA	NA	366.3900146	YES	70.4	61.05	72.5	91.05263158	41.25	0.338888889	15.65	3.427777778	0.183333333	10.06666667	6.861111111	0	9.727777778	9.083333333	49.60555556	21.33333333	16	76.1	73.3	44.25	44.25	0.61	21.54	4.84	0.11	0.61	1.22	0	17.51	13.23	55.65	0	8.2875	1.6625	0.275	21.8875	13.9125	0	0	3.9	42.05	2	0
Random	2011	1123	NA	NA	324.75	YES	39.1	23.3	41.57894737	64.5	12.5	0	12.65555556	7.322222222	2.811111111	0.4	28.76666667	0	2.072222222	12.2	28.99444444	32.66666667	13.11111111	43.1	24.2	62	53.5	0	13.64	8.84	1.22	0.72	38.05	0	3.12	20.74	21.65	0	11.425	5.425	4.8	0	17.1625	0	0.7625	1.525	38.175	7	2
Random	2011	1124	NA	NA	267.5400085	NO	24.85	24.85	26.07692308	26.07692308	17.5	0	4.883333333	8.994444444	0.522222222	0.677777778	13.88333333	0	4.172222222	7.044444444	57.55	15	11.55555556	38.4	38.4	36.5	36.5	0	3.95	11.35	0.22	0.61	13.75	0	0	8.34	63.05	0	6.05	6.05	0.9	0.7625	14.05	0	9.3875	5.425	50.675	6	3
Random	2011	1125	NA	NA	296.6400146	YES	26.95	26.15	37.25	50	13.75	1.672222222	12.98333333	5.372222222	0.738888889	0.338888889	20.37222222	0	0.338888889	17.70555556	38.77222222	11	10.85714286	28.1	27.3	13.5	11.5	3.01	19.14	8.84	0.72	0	16.65	0	0.61	8.84	50.65	0	5.2875	1.0375	0.7625	0.7625	25.025	0	0	28.7875	23.925	1	1
Random	2011	1126	NA	NA	267.5400085	NO	32.2	15.1	24.76	27.25	18.75	0.338888889	7.488888889	4.266666667	3.027777778	0.677777778	25.92777778	0	0.061111111	10.54444444	52.88333333	15.44444444	12.66666667	44.8	24	57.5	35	0.61	4.34	6.24	1.83	1.22	18.64	0	0	4.84	62.55	0	11.425	1.8	4.525	0	35.0375	0	0.1375	17.675	40.8	7	4
Random	2011	1127	NA	NA	289.5599976	YES	38.05	33.75	41.52631579	49.64285714	28.75	1.672222222	27.09444444	5.816666667	4.572222222	5.25	42.65555556	0	4.172222222	18.53333333	23.55	36.44444444	16.55555556	62.2	58.1	58.75	58.75	3.01	35.54	6.74	7.51	1.33	26.24	0	7.51	25.13	36.15	0	16.5375	4.6625	0.9	10.15	63.175	0	0	10.2875	7.8	7	2
Random	2011	1128	NA	NA	297.3299866	YES	48.55	21.95	29.34782609	55.66666667	22.5	5.844444444	8.383333333	5.161111111	5.033333333	2.011111111	25.21111111	0	1.077777778	10.47777778	22.49444444	24.44444444	13.77777778	49.9	29.4	61	49.25	0	10.25	4.95	8.23	3.62	28.64	0	1.83	8.12	31.15	13.15	6.05	5.425	1.0375	0	20.925	0	0.1375	13.425	11.675	10	4
Random	2011	1129	NA	NA	260	YES	4	0	40	0	5	0	12.76666667	12.42777778	2.411111111	0.522222222	20.77222222	0.338888889	0.677777778	13.36111111	54.49444444	10.44444444	7.333333333	8	0	20	0	0	11.24	11.13	0.61	0.33	23.75	0	0	10.52	57.55	0	14.675	14.05	4.6625	0.7625	17.05	0.7625	1.525	16.9125	50.675	0	0
Random	2011	1130	NA	NA	262.9200134	YES	33	2.75	19.81481481	17	0	0.677777778	11.15555556	5.877777778	10.29444444	5.527777778	7.15	0	7.627777778	12.47777778	39.93888889	15.14285714	13.14285714	37	3.3	55	0	0.61	6.74	6.74	12.51	9.34	9.75	0	13.12	9.34	33.25	0.7625	16.675	4.8	7.525	0.7625	3.9	0	0.7625	16.4	48.3	8	1
Random	2011	1131	NA	NA	262.9200134	YES	38.05	37	35.58823529	37.2	30	0.338888889	19.60555556	5.877777778	4.361111111	2.011111111	38.49444444	0	0.338888889	7.427777778	33.21666667	24.66666667	11.44444444	38.1	38.1	50	50	0	28.55	10.25	4.23	3.01	19.25	0	0.61	10.25	45.65	0.7625	8.425	0.4125	4.525	0.7625	62.55	0	0	3.9	17.675	8	3
Random	2011	1132	NA	NA	284.3399963	YES	37.45	32.4	46.0625	55.58333333	40	0	12.93333333	6.433333333	3.683333333	0.738888889	16.53888889	0	2.011111111	12.42777778	42.16111111	18.125	11.875	44.3	38.3	80.5	80.5	0	12.04	7.24	3.62	0.72	11.13	0	3.62	18.64	38.25	0	14.05	5.425	3.7625	0.7625	23.3	0	0	4.6625	47.05	9	4
Random	2011	1133	NA	NA	330.3500061	YES	46.75	11.15	19.57575758	31.28571429	3.75	0	17.49444444	12.93888889	6.522222222	0.338888889	30.37777778	0.338888889	0.244444444	8.316666667	29.10555556	15.77777778	11.55555556	53.2	17.3	61	20.5	0	10.25	4.45	8.12	0	41.15	0.61	0.22	11.24	23.75	0	26.55	23.55	4.525	0.7625	16.9125	0	0.275	4.6625	35.8	6	3
Random	2011	1134	NA	NA	262.9200134	YES	19.4	17.05	37.09090909	39.11111111	26.25	9.727777778	14.03888889	8.594444444	4.233333333	3.805555556	27.93888889	0	7.288888889	9.65	35.99444444	19.66666667	18.33333333	24.3	24.3	35	35	17.51	18.03	11.13	0.11	3.62	14.75	0	13.12	6.13	46.15	0	9.05	5.425	9.3875	4.0375	44.425	0	0	14.05	23.3	4	3
Random	2011	1135	NA	NA	323.8999939	YES	46.65	28.25	54.22727273	64	8.75	0.677777778	8.761111111	4.483333333	2.75	2.072222222	39.82777778	0	2.472222222	9.422222222	36.77222222	32.72222222	18.55555556	45.7	35.3	27.25	25	1.22	12.65	4.34	4.23	0.72	31.15	0	1.33	13.34	38.05	0	3.9	4.6625	0.9	3.7625	50.675	0	3.9	4.525	35.175	10	3
Random	2011	1136	NA	NA	274.0700073	NO	39.3	14.8	68.86956522	69.81818182	42.5	0	12.93333333	12.82777778	5.694444444	0	26.87777778	0	9.022222222	9.761111111	42.60555556	23.33333333	18	40.5	5.4	48.25	12.75	0	12.04	4.95	7.24	0	20.85	0	15.63	3.84	58.05	0	14.05	22.675	3.7625	0	34.4125	0	0.7625	17.1625	23.3	8	3
Random	2011	1137	NA	NA	290.8500061	YES	9.2	7.05	25.27272727	31.57142857	0	0	13.04444444	1.6	8.594444444	0.061111111	31.71111111	0	0.338888889	4.7	32.16111111	11.11111111	6.75	0.9	0.1	0	0	0	19.25	2.05	14.25	0	29.05	0	0	4.23	26.65	0	5.2875	1.0375	1.525	0.1375	35.0375	0	0.7625	5.2875	39.05	6	3
Random	2011	1138	NA	NA	265.5400085	NO	7.85	6.35	51	66	11.25	1.672222222	10.32777778	5.433333333	2.133333333	7.011111111	27.77222222	0	1.416666667	9.372222222	52.66111111	27.5625	18.25	12.7	12.7	31.75	31.75	3.01	4.45	1.55	3.12	12.62	21.35	0	0.72	13.75	56.15	0	17.675	10.2875	0.9	0	35.8	0	2.2875	3.9	48.3	1	1
Random	2011	1139	NA	NA	283.230011	YES	28.1	11.25	34.4375	55	18.75	0.338888889	13.04444444	7.488888889	0.738888889	1.672222222	42.60555556	0.338888889	4.511111111	6.427777778	22.77222222	24.33333333	18.44444444	20	4.6	39	0.5	0.61	4.84	3.84	1.22	3.01	43.55	0	7.51	10.74	24.25	0	23.3	12.05	0.1375	0	41.425	0.7625	0.7625	1.0375	20.925	5	3
Random	2011	1140	NA	NA	283.230011	YES	31.75	14.7	34.6	47.6	15	1.672222222	19.54444444	7.488888889	7.916666667	1.733333333	33.21666667	0	2.35	6.372222222	41.27222222	26.66666667	17.22222222	33.1	17.3	56.5	31	3.01	9.14	6.74	0.72	0.11	50.15	0	4.23	5.45	53.05	0	32.55	8.425	16.9125	3.7625	12.05	0	0	7.525	26.55	10	5
Random	2011	1141	NA	NA	284.1199951	YES	36.35	19.5	38.11538462	52.5	5	0.338888889	14.88333333	3.211111111	2.933333333	0.4	21.03888889	0	0.4	0.8	42.43888889	13.55555556	13.22222222	32.9	14.2	35.25	10.75	0.61	14.75	3.84	3.84	0.61	13.73	0	0.61	0.83	50.65	0	15.05	2.425	1.8	0.1375	30.175	0	0.1375	0.7625	32.175	10	3
Random	2011	1142	NA	NA	284.1199951	NO	39.7	26.65	19.31818182	15.375	20	0	9.161111111	8.716666667	4.144444444	0	37.05	0	0	11.09444444	30.99444444	15.88888889	13	39.2	18.3	37.75	2.5	0	7.35	11.85	6.63	0	45.65	0	0	16.24	34.25	0	11.425	4.8	1.0375	0	26.3	0	0	4.6625	26.925	7	3
Random	2011	1143	NA	NA	260.7799988	YES	12.8	3	30.16666667	22.75	10	0	25.16111111	10.32777778	2.411111111	2.011111111	22.15555556	0	1.672222222	5.816666667	43.77222222	17.55555556	14.88888889	22.5	2.9	55.5	6.5	0	21.65	17.15	0	3.62	18.75	0	3.01	6.74	62.55	0	29.55	1.8	5.425	0	26.4125	0	0	4.6625	20.3	1	1
Random	2011	1144	NA	NA	311.4500122	YES	38.9	38.9	18.03571429	18.03571429	17.5	0	11.93888889	5.938888889	4.355555556	1.794444444	34.26111111	0	0.677777778	29.15555556	15.49444444	11.22222222	11.33333333	46.3	46.3	43.75	43.75	0	12.15	6.35	7.62	3.23	18.53	0	1.22	31.35	21.15	0	11.675	5.425	0.275	0	53.925	0	0	26.4125	8.425	9	4
Random	2011	1145	NA	NA	260.7799988	YES	13.55	0.55	48.33333333	31	27.5	0.122222222	16.05	7.55	7.688888889	0.8	31.88333333	0	5.355555556	13.87222222	37.16111111	20	16.5	27.1	1.1	43.5	0	0	12.35	6.35	0.11	1.33	43.55	0	6.63	21.85	28.75	0.275	20.675	9.05	17.1625	0.1375	17.3	0	3.7625	3.9	47.675	1	1
Random	2011	1146	NA	NA	287.8999939	YES	9.7	0	28.6	0	6.25	0	3.744444444	5.077777778	3.466666667	2.072222222	47.82222222	0.061111111	9.022222222	10.43888889	24.27222222	7.333333333	9.111111111	15.7	0	33.75	0	0	6.63	9.03	0.11	0.72	26.04	0	8.12	9.45	31.65	0	0.1375	0.1375	7.6625	3.7625	75.05	0.1375	10.15	11.675	15.05	3	2
Random	2011	1147	NA	NA	266.7000122	NO	38.3	29.25	58	48.92857143	37.5	3.344444444	9.1	5.161111111	6.305555556	0.738888889	30.15	0	4.172222222	8.405555556	41.55	22.66666667	8.666666667	45.6	27.5	34.25	34.25	6.02	12.65	7.85	8.23	0.72	39.25	0	7.51	7.51	36.15	0	4.6625	1.8	3.9	0.7625	18.775	0	0	9.525	48.3	8	5
Random	2011	1148	NA	NA	326.9700012	YES	22.75	21.7	24.47368421	25.88235294	6.25	0.338888889	10.05	3.488888889	2.75	0	31.82222222	0	0.338888889	6.522222222	34.55	16.44444444	8.25	27.4	26.3	29	29	0	1.55	1.44	3.73	0	46.15	0	0	1.22	29.05	0.7625	20.675	6.05	1.525	0	13.9125	0	0.7625	13.15	41.425	9	3
Random	2011	1149	NA	NA	287.8999939	NO	6.55	0	24.33333333	0	0	3.405555556	13.38333333	7.088888889	12.08888889	1.672222222	29.15555556	0	0.061111111	9.927777778	41.16111111	9.333333333	12.11111111	13.1	0	29.25	0	3.01	12.35	9.64	8.12	0	43.14	0	0.11	6.74	48.05	3.9	14.675	3.9	17.05	3.7625	11.675	0	0	13.9125	32.55	1	0
Random	2011	1150	NA	NA	287.3599854	NO	6.7	0	91	0	12.5	0.061111111	6.094444444	4.544444444	3.405555556	0.338888889	16.53888889	0	0	10.41666667	42.88333333	12.88888889	14.22222222	13.4	0	33.5	0	0.11	7.24	4.45	6.13	0	18.64	0	0	18.14	39.05	0	4.6625	4.6625	0	0.7625	13.9125	0	0	0.7625	47.675	0	0
Random	2011	1151	NA	NA	331.2999878	YES	31.55	30.05	19.86666667	20.37037037	30	0.677777778	10.71111111	5.1	1.016666667	3.744444444	33.21666667	0	6.583333333	10.31666667	38.21666667	17.78571429	17.625	32.2	30.2	48.75	48.75	0.61	9.64	4.34	0.61	6.74	40.65	0	11.13	16.74	37.75	0.7625	12.05	6.05	1.525	0	23.925	0	0.9	2.2875	38.8	11	2
Random	2011	1152	NA	NA	331.2999878	YES	39.95	33	35.875	46.2	36.25	0	12.93333333	6.155555556	1.916666667	1.355555556	28.32777778	0	0.338888889	13.47222222	21.05	15.88888889	8.111111111	47.5	36	39	39	0	13.64	6.74	3.34	1.22	17.35	0	0	20.63	18.75	0	12.05	5.425	0.1375	1.525	42.05	0	0.7625	4.525	23.925	2	2
Random	2011	1153	NA	NA	236.9600067	YES	12.65	10.45	28.41666667	35.25	6.25	9.727777778	11.93888889	6.05	4.761111111	1.416666667	20.43333333	0	2.072222222	0.183333333	44.32777778	22.55555556	15.66666667	15.9	14.5	29	25.5	17.51	14.75	9.45	4.34	0.72	18.75	0	3.73	0.22	51.15	0	8.425	1.8	5.2875	2.2875	22.5375	0	0	0.1375	35.8	5	3
Random	2011	1154	NA	NA	228.3300018	YES	31.4	20.4	27.16666667	30.11111111	30	4.511111111	13.04444444	4.822222222	0.861111111	0.677777778	17.98333333	0	1.138888889	14.86666667	35.99444444	17.77777778	14.22222222	31.3	20.7	55.75	46.5	0.61	1.94	1.44	0.83	0.61	4.84	0	0.72	3.73	46.15	9.3875	26.925	9.05	0.9	0.7625	34.4125	0	1.6625	28.7875	23.3	8	3
Random	2011	1155	NA	NA	224.0200043	YES	39.9	18.85	97.4	105	67.5	0	6.033333333	3.866666667	3.744444444	6.244444444	36.48333333	0	11.4	13.47222222	20.98888889	5.444444444	4.777777778	46.5	23.4	37	37	0	9.64	6.24	3.73	8.12	28.14	0	20.52	13.73	19.25	0	1.525	0.9	3.7625	3.9	46.9125	0	0	13.15	23.1625	6	4
Random	2011	1156	NA	NA	224.0200043	YES	12.7	0	42.8	0	5	0	18.71666667	9.161111111	3.027777778	3.683333333	18.48888889	0	0.122222222	15.43333333	44.21666667	12.77777778	14.88888889	20.4	0	27	0	0	15.05	9.75	4.84	3.62	21.54	0	0	11.24	39.05	0	23.3	8.425	0.7625	3.7625	14.675	0	0.275	20.675	50.675	4	1
Random	2011	1157	NA	NA	247.1199951	YES	15.65	9.6	26.8	48	33.75	0.338888889	13.93333333	18.66111111	0.677777778	2.011111111	29.10555556	0.338888889	3.683333333	5.711111111	32.16111111	8.75	12.25	22.9	19.2	48	48	0.61	16.35	11.85	1.22	3.62	26.65	0	6.63	9.95	21.65	0	10.9125	27.175	0	0	32.175	0.7625	0	0.4125	45.3	4	3
Random	2011	1158	NA	NA	220.1999969	NO	17.35	16.05	37.625	45.33333333	17.5	0	9.1	8.316666667	8.683333333	1.672222222	32.65	0	1.672222222	5.538888889	25.55	15.66666667	18.22222222	33	30.4	38.25	36.25	0	10.25	6.85	3.01	0	33.14	0	3.01	9.64	24.25	0	7.6625	10.15	15.775	3.7625	32.0375	0	0	0.4125	27.175	4	1
Random	2011	1159	NA	NA	249.5899963	YES	25.65	6.4	28.2	37.66666667	23.75	0	10.60555556	8.377777778	3.15	2.411111111	15.49444444	0	0.061111111	0.861111111	47.32777778	15.11111111	9.888888889	36.2	9	1.25	0	0	14.25	10.74	3.84	1.33	16.65	0	0.11	0.83	52.55	0	6.05	5.425	2.2875	3.7625	14.05	0	0	0.9	40.8	6	3
Random	2011	1160	NA	NA	241.1199951	YES	8.6	8.6	31	31	20	1.672222222	7.6	2.155555556	2.072222222	1.733333333	56.21666667	0	0.4	2.594444444	18.27222222	15.66666667	6.777777778	17.2	17.2	34.25	34.25	0	12.35	2.55	0.72	3.01	50.65	0	0.61	1.44	22.15	3.7625	1.6625	1.6625	3.7625	0.1375	63.175	0	0.1375	4.0375	13.425	1	0
Random	2011	1161	NA	NA	257.0599976	YES	8.3	7.9	26.66666667	32.5	16.25	0	17.10555556	4.883333333	3.805555556	0.061111111	23.48888889	0	4.233333333	3.427777778	22.82777778	17	13.1875	15.8	15.8	39.5	39.5	0	15.05	4.45	0.22	0.11	21.65	0	7.62	1.94	24.55	0	19.675	5.425	8.2875	0	25.7875	0	0	5.2875	20.675	1	1
Random	2011	1162	NA	NA	262.5	YES	26.2	26.05	20.2	21.28571429	15	1.672222222	16.87777778	4.822222222	2.133333333	5.25	31.54444444	0	0	13.25555556	38.77222222	14	14.66666667	33.2	33.2	35.75	35.75	0	22.15	7.85	0.83	8.73	11.24	0	0	3.23	50.65	3.7625	10.2875	1.0375	3.7625	0.9	56.925	0	0	25.7875	23.925	7	6
Random	2011	1163	NA	NA	331.0299988	YES	52.85	17.6	45.75	50.7	25	2.072222222	5.988888889	5.816666667	1.477777778	1.672222222	15.88333333	0	8.194444444	9.083333333	50.38333333	36.625	20.125	56.1	12.8	58	22.75	0.11	2.05	6.24	1.94	0	24.25	0	10.52	15.74	25.65	4.525	10.9125	5.2875	0.9	3.7625	5.425	0	5.2875	0.7625	81.3	2	1
Random	2011	1164	NA	NA	331.0299988	YES	22.3	9.9	15.57894737	21.6	13.75	0	7.938888889	14.37777778	2.35	2.011111111	31.88333333	0	0.461111111	4.083333333	42.60555556	18.77777778	13.66666667	22.5	9.2	27.5	9.25	0	2.55	6.74	3.62	0	24.25	0	0	6.74	36.65	0	14.675	23.925	0.7625	4.525	41.425	0	1.0375	0.7625	50.05	12	6
Random	2011	1165	NA	NA	331.0299988	YES	28.15	0	19.125	0	8.75	0	21.03888889	10.03888889	4.422222222	0.677777778	26.82222222	0	0	5.138888889	35.71666667	17	10.33333333	33.9	0	53	0	0	36.65	16.85	7.24	0.61	9.64	0	0	6.13	43.05	0	1.525	1.525	0.9	0.7625	48.3	0	0	3.9	26.55	10	6
Random	2011	1166	NA	NA	369.0100098	YES	36.95	3.3	16.03125	12.4	15	0.061111111	4.822222222	2.933333333	3.744444444	10.69444444	27.93888889	4.172222222	0.338888889	2.472222222	36.38333333	11.44444444	9.444444444	43.5	3.2	51.5	2	0	7.24	4.84	3.62	3.62	24.25	7.51	0.61	4.23	46.15	0.1375	1.8	0.55	3.9	19.5375	32.55	0	0	0.275	24.175	9	5
Random	2011	1167	NA	NA	399.9200134	YES	38.7	0	20.17391304	0	8.75	1.672222222	17.10555556	17.21666667	5.038888889	9.083333333	15.43333333	0	7.288888889	4.972222222	46.43888889	26.3125	22.9375	36.8	0	40	0	0	21.15	23.75	4.23	12.73	14.25	0	13.12	8.23	43.05	3.7625	12.05	9.05	6.05	4.525	16.9125	0	0	0.9	50.675	8	4
Random	2011	1168	NA	NA	402.2799988	YES	13.05	0	24.375	0	21.25	14.23888889	12.76666667	8.488888889	3.805555556	2.011111111	30.48888889	1.672222222	0.677777778	7.688888889	37.71666667	17.33333333	23.72222222	18.2	0	34	0	8.12	14.25	13.95	3.12	0.61	36.65	3.01	0.61	13.23	34.25	21.8875	10.9125	1.6625	4.6625	3.7625	22.7875	0	0.7625	0.7625	42.05	4	3
Random	2011	1169	NA	NA	274.5	YES	46.35	13.65	29.76666667	48	7.5	0.061111111	20.43888889	6.772222222	20.37222222	4.083333333	8.655555556	1.672222222	0.338888889	6.688888889	52.27222222	18.11111111	23.33333333	49.5	17.2	54.5	33.25	0	12.65	5.45	13.53	6.63	12.35	0	0.61	6.02	53.55	0.1375	30.175	8.425	28.925	0.9	4.0375	3.7625	0	7.525	50.675	7	2
Random	2011	1170	NA	NA	424.0899963	YES	45	44.3	18.32	17.75	15	1.077777778	6.033333333	6.155555556	3.683333333	1.672222222	30.48888889	0	2.688888889	13.53333333	32.43888889	19.75	30	55.2	53.8	57.75	57.75	1.94	1.83	6.85	3.01	0	36.15	0	4.23	12.62	36.65	0	11.2875	5.2875	4.525	3.7625	23.4125	0	0.7625	14.675	27.175	8	2
Random	2011	1171	NA	NA	382.4200134	YES	8.95	8.95	40	40	30	0.061111111	3.211111111	1.322222222	2.011111111	0.522222222	40.93333333	4.511111111	0.061111111	6.644444444	21.43888889	12.33333333	10.55555556	17.9	17.9	44.75	44.75	0	1.55	1.55	0	0.83	53.55	8.12	0	1.33	17.35	0.1375	5.2875	1.0375	4.525	0.1375	25.1625	0	0.1375	13.2875	26.55	0	0
Random	2011	1172	NA	NA	331	YES	53.85	19	27.08163265	39.25	30	0.338888889	5.816666667	1.6	4.572222222	0.338888889	24.03888889	0	0.338888889	15.81666667	38.88333333	39.375	26	55.1	21.9	75.75	41.75	0.61	3.73	1.44	8.23	0.61	28.03	0	0.61	10.63	36.85	0	8.425	1.8	0	0	19.05	0	0	22.3	41.425	4	0
Random	2011	1173	NA	NA	399.3099976	NO	30.2	10.3	19	22.33333333	13.75	0	17.59444444	8.594444444	2.472222222	1.355555556	20.88333333	0.338888889	1.016666667	17.36666667	44.05	19.77777778	19.55555556	31.4	14	46.5	29	0	21.04	4.84	3.73	1.83	11.85	0	1.22	30.54	48.05	0	13.2875	13.2875	0.9	0.7625	32.175	0.7625	0.7625	0.9	39.05	12	4
Random	2011	1174	NA	NA	382.4200134	YES	51.65	0	14.4	0	22	1.733333333	18.21111111	3.705555556	6.094444444	0.338888889	18.32222222	0	1.672222222	9.083333333	41.16111111	29.88888889	14.66666667	55	0	46.5	0	3.12	21.54	4.84	4.84	0.61	26.35	0	3.01	12.62	38.55	0	14.05	2.2875	7.6625	0	8.2875	0	0	4.6625	44.425	2	1
Random	2011	1175	NA	NA	404.8699951	NO	64.85	19.75	74.35	70.625	41.25	0	16.6	12.42777778	1.477777778	0.677777778	19.26666667	0	0.061111111	0.644444444	24.54444444	21	12.55555556	64.6	13.6	76.25	0	0	11.74	8.73	1.94	0.61	13.64	0	0.11	0.22	30.54	0	22.675	17.05	0.9	0.7625	26.3	0	0	1.175	17.05	6	4
Random	2011	1176	NA	NA	206.8000031	YES	35.95	26.6	32.86363636	35.53846154	19	0	9.438888889	7.938888889	3.088888889	0.738888889	40.99444444	1.672222222	0	8.427777778	28.10555556	18.11111111	11.33333333	45	33.7	52	52	0	7.35	5.45	1.22	0	40.65	0	0	1.94	29.05	0	12.05	11.05	5.425	1.6625	41.425	3.7625	0	16.5375	26.925	10	2
Random	2011	1177	NA	NA	202.0500031	NO	37.3	32.25	38.88888889	42.42857143	10	0	11.87777778	4.266666667	0.738888889	2.688888889	30.37777778	0	1.88125	17.64444444	40.21666667	23.22222222	8.888888889	27.9	23.9	53.75	43.75	0	14.75	6.85	0.11	3.62	35.54	0	0	11.13	34.25	0	8.2875	1.0375	1.525	1.525	23.925	0	3.7625	25.7875	47.675	6	4
Random	2011	1178	NA	NA	198.5599976	NO	33.5	30.25	37.92307692	39.36363636	10	0.061111111	10.69444444	4.205555556	10.75555556	7.072222222	35.99444444	0	5.14375	2.1125	31.77222222	7	10.55555556	37	37	41	41	0	18.64	6.74	15.74	0.11	31.15	0	0	1.8	16.65	0.1375	0.7625	1.0375	4.525	15.775	42.05	0	10.2875	2.425	50.675	6	4
Random	2011	1179	NA	NA	201.1699982	YES	33.55	33.55	14.93939394	14.93939394	8.75	0	16.16111111	14.43888889	1.672222222	0.738888889	12.76666667	0	3.344444444	11.09444444	49.60555556	14.66666667	16.33333333	35.6	35.6	60.75	60.75	0	19.75	14.75	3.01	0.72	3.84	0	6.02	11.24	41.15	0	11.675	14.05	0	0.7625	23.925	0	0	10.9125	60.175	7	2
Random	2011	1180	NA	NA	197.5700073	NO	49.85	46.7	31.42857143	31.88888889	12.5	0.338888889	12.93333333	6.433333333	4.911111111	0.461111111	24.31666667	0	0.861111111	10.97222222	41.55	20.11111111	14.44444444	51	44.7	63.5	63.5	0	9.75	2.55	8.12	0.72	30.54	0	0.22	3.62	34.25	0.7625	16.9125	11.2875	0.9	0.1375	16.5375	0	1.6625	20.1625	50.675	9	2
Random	2011	1181	NA	NA	210.8600006	YES	42.85	0	19.44444444	0	15	0.338888889	10.92222222	4.7	6.183333333	0.8	42.1	0	11.18333333	13.25555556	19.99444444	16.25	16.875	52.4	0	41.5	0	0	13.64	4.84	8.12	1.22	43.25	0	0	10.63	31.15	0.7625	7.525	4.525	3.7625	0.275	40.6625	0	25.1625	16.5375	6.05	5	3
Random	2011	1182	NA	NA	211.1999969	YES	26.3	26.3	26.07142857	26.07142857	7.5	1.672222222	13.31666667	6.094444444	5.311111111	1.733333333	24.31666667	0	5.966666667	0.861111111	28.21666667	15	9.625	27.9	27.9	39.75	39.75	3.01	8.84	4.34	8.73	0	40.04	0	7.62	1.33	26.65	0	18.9125	8.2875	1.0375	3.9	4.6625	0	3.9	0.275	30.175	9	6
Random	2011	1183	NA	NA	217.4700012	YES	6.45	0	32.33333333	0	8.75	0	7.05	6.494444444	1.794444444	0.4	39.21111111	0	0.338888889	18.93333333	9.272222222	17.55555556	11.77777778	9.6	0	15	0	0	7.85	7.35	0.11	0.72	35.04	0	0.61	25.74	4.95	0	6.05	5.425	3.9	0	44.425	0	0	10.425	14.675	2	2
Random	2008	1184	NA	NA	241.7400055	YES	12.78636	12.54252	18.52380952	19.05	21.25	0	19.71666667	10.05	5.905555556	0.738888889	27.6	0	0.738888889	2.411111111	25.55	25	15.11111111	17.73936	17.73936	30.48	30.48	0	19.75	4.45	7.51	1.33	38.55	0	0.61	1.22	5.45	0	19.675	17.05	3.9	0	13.9125	0	0.9	3.9	50.675	6	5
Random	2008	1185	NA	NA	261.3200073	YES	32.8803	30.7467	16.69230769	16.97222222	30	2.286111111	13.32777778	4.575	6.583333333	0.369444444	19.99166667	0	4.988888889	13.53333333	41.18611111	22.11764706	14.375	41.99504	40.41008	52.6164	52.6164	0.36	14.5	4.395	2.42	0.305	30.695	0	0.915	13.685	37.045	4.69375	11.8625	4.8	11.7875	0.45	6.6125	0	10.08125	13.34375	46.3625	8	3
Random	2008	1186	NA	NA	252.1900024	YES	30.80004	30.80004	28.2195122	28.2195122	21.25	10.06666667	16.76666667	3.766666667	2.75	2.072222222	10.20555556	0	0.061111111	0.738888889	54.77222222	27.88888889	17.33333333	33.86968	33.86968	45.8346	45.8346	0.61	19.55	5.45	1.33	0.72	7.85	0	0.11	0.11	43.55	21.8875	13.2875	1.6625	4.525	3.7625	13.15	0	0	1.525	68.8	7	1
Random	2008	1187	NA	NA	224.7599945	YES	27.00284	1.53924	19.21621622	22.2	18.75	0	20.16111111	3.488888889	3.805555556	0.4	21.76666667	0	2.011111111	5.477777778	31.88333333	23.25	10.625	28.2132	0	49.7208	0	0	12.15	1.94	3.84	0.61	28.55	0	3.62	6.13	31.65	0	30.175	5.425	3.7625	0.1375	13.2875	0	0	4.6625	32.175	10	6
Random	2008	1188	NA	NA	230.0800018	YES	51.17348	36.19256	20.54255319	20.77586207	33.75	0	13.38333333	14.43888889	2.35	1.794444444	16.6	0.338888889	0	4.544444444	37.32777778	19.11111111	12.33333333	73.15992	53.0736	100	86.4492	0	12.35	11.85	1.22	3.12	26.65	0.61	0	7.35	24.05	0	14.675	17.675	3.7625	0.1375	4.0375	0	0	1.0375	53.925	7	3
Random	2008	1189	NA	NA	243.1900024	YES	39.10584	36.89604	21.80487805	22.60526316	32.5	1.672222222	7.538888889	4.144444444	7.638888889	3.405555556	20.71111111	0	1.672222222	7.916666667	37.32777778	23.375	8.5	54.2544	52.05984	80.7848	80.7848	3.01	8.73	6.13	0.22	3.01	13.64	0	3.01	6.63	38.55	0	6.05	1.6625	16.9125	3.9	29.55	0	0	9.525	35.8	6	2
Random	2008	1190	NA	NA	267.1300049	YES	17.526	17.526	22.21052632	22.21052632	17.5	0	23.55	8.827777778	3.744444444	0.338888889	35.70555556	0	0.4	12.85555556	26.60555556	17.66666667	12.44444444	25.38344	25.38344	32.8422	32.8422	0	6.85	2.05	0.72	0	60.04	0	0.11	23.03	14.75	0	44.425	17.3	7.525	0.7625	5.2875	0	0.7625	0.1375	41.425	10	5
Random	2008	1191	NA	NA	271.1300049	YES	13.57884	11.6586	24.25	25.23076923	22.5	0.061111111	20.16111111	10.32777778	20.65	0.4	27.09444444	0	0.338888889	1.477777778	44.49444444	21.11111111	16.27777778	23.30592	20.86752	47.13	43.5486	0	12.65	7.35	13.53	0	15.63	0	0	1.44	53.55	0.1375	29.55	14.05	29.55	0.9	41.425	0	0.7625	1.525	33.175	5	3
Random	2008	1192	NA	NA	261.3200073	YES	26.95712	26.95712	15.74	15.74	10	0.061111111	14.1	6.494444444	2.35	7.288888889	34.82777778	0	2.072222222	15.75555556	29.27222222	19.33333333	21.22222222	27.9084	27.9084	35.9664	35.9664	0.11	14.14	4.95	1.22	0	26.65	0	3.12	8.23	17.15	0	14.05	8.425	3.7625	16.4	45.05	0	0.7625	25.1625	44.425	11	0
Random	2008	1193	NA	NA	230.0800018	YES	37.93632	37.3572	19.85365854	20.075	21.25	2.011111111	10.81666667	2.194444444	1.733333333	0.677777778	31.20555556	2.011111111	0.738888889	11.43333333	22.37222222	21.77777778	9.666666667	45.67336	45.67336	30.9436	30.9436	3.01	8.34	0.22	3.01	0.61	33.14	0.61	0.72	7.24	21.54	0.7625	13.9125	4.6625	0.1375	0.7625	28.7875	3.7625	0.7625	16.675	23.4125	9	4
Random	2008	1194	NA	NA	272.9899902	YES	24.85644	24.85644	19.8125	19.8125	25	4.511111111	14.55	8.377777778	3.805555556	0.061111111	9.038888889	0	11.4	2.472222222	41.55	23.33333333	21.22222222	20.7648	20.7648	32.004	32.004	0	21.35	11.85	6.74	0.11	9.64	0	3.01	3.23	50.65	10.15	6.05	4.0375	0.1375	0	8.2875	0	21.8875	1.525	30.175	8	3
Random	2008	1195	NA	NA	271.1300049	YES	24.09444	22.0218	23.61111111	23.4	36.25	0.677777778	10.26666667	9.205555556	7.027777778	0.338888889	26.54444444	0	4.511111111	5.527777778	47.88333333	28.11111111	16.5	23.54976	20.78736	41.529	41.529	1.22	14.75	15.74	6.63	0.61	21.74	0	8.12	0.61	53.05	0	4.6625	1.0375	7.525	0	32.55	0	0	11.675	41.425	5	5
Random	2008	1196	NA	NA	222.5599976	YES	33.8328	33.19272	21.8974359	22.05263158	35	0	16.76666667	6.155555556	12.30555556	1.672222222	23.42777778	0	0.338888889	4.144444444	28.93888889	21.42857143	8.857142857	36.1188	34.83864	42.4056	42.4056	0	13.64	1.94	18.53	3.01	20.63	0	0	0.83	38.25	0	20.675	11.425	4.525	0	26.925	0	0.7625	8.2875	17.3	10	5
Random	2008	1197	NA	NA	274.480011	YES	34.07664	33.528	24.16666667	24.53658537	31.25	0.338888889	15.49444444	4.605555556	6.305555556	1.016666667	11.43333333	0	4.85	2.872222222	36.77222222	19	12.11111111	45.07352	43.97624	61.6964	61.6964	0	9.75	1.55	0.11	0.61	9.34	0	1.22	3.73	43.05	0.7625	22.675	8.425	14.05	1.525	14.05	0	9.3875	1.8	28.925	6	3
Random	2008	1198	NA	NA	237.4700012	YES	19.32432	18.98904	25.45	25.45	6.25	0	25.16111111	8.994444444	1.077777778	2.688888889	21.82777778	0	0.677777778	13.13333333	31.43333333	20.38888889	14.16666667	23.7744	23.7744	51.6636	51.6636	0	33.55	6.85	0.72	4.23	22.75	0	0	23.64	26.04	0	14.675	11.675	1.525	0.7625	20.675	0	1.525	0	38.175	7	5
Random	2008	1199	NA	NA	345.3900146	NO	20.662392	20.662392	23.4375	23.4375	42.5	6.861111111	19.71666667	9.377777778	1.016666667	2.688888889	17.81111111	0	4.083333333	4.083333333	53.43888889	31.5	16.625	26.2128	26.2128	45.72	45.72	11.74	23.75	10.25	1.22	4.23	13.53	0	7.35	3.12	72.55	0.7625	14.675	8.2875	0.7625	0.7625	23.1625	0	0	5.2875	29.55	5	3
Random	2008	1200	NA	NA	394.5400085	NO	48.792384	28.599384	42.85714286	46.57142857	30	1.672222222	15.71111111	10.54444444	2.35	1.672222222	23.08888889	1.672222222	8.194444444	8.655555556	38.49444444	35.85714286	28.42857143	60.8396	26.5304	76.848	40.386	3.01	17.15	10.25	3.01	3.01	23.03	3.01	11.74	4.34	58.05	0	13.9125	10.9125	1.525	0	23.1625	0	3.7625	14.05	14.05	7	4
Random	2008	1201	NA	NA	388.4700012	NO	33.04032	29.7942	46.78947368	45.35294118	50	0.677777778	7.088888889	4.083333333	3.027777778	4.172222222	32.53888889	0.338888889	2.011111111	11.20555556	33.15555556	23.72222222	15.55555556	30.6516	30.6516	60.2108	60.2108	0.61	9.64	3.73	1.83	0	43.55	0.61	3.01	18.84	36.15	0.7625	3.9	4.525	4.525	9.3875	18.775	0	0.7625	1.6625	29.4125	5	4
Random	2008	1202	NA	NA	388.4700012	NO	17.2974	17.2974	27.48	27.48	62.5	9.788888889	24.10555556	13.93333333	11.09444444	6.244444444	16.43333333	0	0.7625	2.472222222	50.66111111	25.55555556	18.44444444	19.08048	19.08048	22.0218	22.0218	0.11	36.15	20.85	16.85	8.23	11.24	0	1.22	1.33	67.55	21.8875	9.05	5.2875	3.9	3.7625	22.925	0	0	3.9	29.55	6	2
Random	2008	1203	NA	NA	435.2099915	NO	51.401472	51.401472	37.48979592	37.48979592	31.25	0	15.54444444	3.488888889	6.027777778	0.122222222	21.26666667	0	0.061111111	6.522222222	33.77222222	19.38888889	18	54.93776	54.93776	59.4232	59.4232	0	19.25	2.05	7.73	0.11	10.25	0	0	3.62	36.65	0	10.9125	5.2875	3.9	0.1375	35.0375	0	0.1375	10.15	30.175	4	0
Random	2008	1204	NA	NA	394.5400085	NO	7.95528	7.95528	27.75	27.75	18.75	7.011111111	14.37777778	5.588888889	4.361111111	0.738888889	15.20555556	0	12.89375	4.911111111	41.55	33.22222222	16.5	13.92296	13.92296	21.8822	21.8822	12.51	11.74	1.33	3.62	1.33	11.24	0	20.63	0.72	46.15	0.1375	17.675	10.9125	5.2875	0	20.1625	0	0	10.15	35.8	4	2
Random	2008	1205	NA	NA	294.0599976	NO	51.687984	51.687984	37.27272727	37.27272727	32.5	0.061111111	8.194444444	2.472222222	0.522222222	2.411111111	23.76666667	0.338888889	2.011111111	23.53888889	26.60555556	29.6	24.8	67.9832	67.9832	81.623	81.623	0.11	6.63	0.83	0.72	3.73	14.75	0.61	3.01	41.65	26.65	0	10.15	4.525	0.275	0.7625	35.0375	0	0.7625	0.9	26.55	9	4
Random	2008	1206	NA	NA	388.4700012	NO	9.6012	9.6012	45.75	45.75	16.25	4.022222222	14.15	2.655555556	1.261111111	0.4	23.82777778	1.672222222	0.583333333	4.755555556	31.88333333	19.44444444	7.625	17.3736	17.3736	43.1292	43.1292	4.23	4.34	3.84	1.44	0.61	17.15	0	0.83	8.34	36.15	3.7625	26.4125	1.175	1.0375	0.1375	32.175	3.7625	0.275	0.275	26.55	2	2
Random	2008	1207	NA	NA	347	NO	35.85972	31.56204	41.18181818	38.94871795	40	0	14.37777778	8.377777778	2.316666667	2.011111111	24.99444444	0	0.061111111	14.43888889	35.43888889	20.88888889	17.11111111	43.17888	34.58352	57.2774	38.951	0	19.25	11.35	3.23	0.61	11.35	0	0.11	9.75	48.05	0	8.2875	4.6625	1.175	3.7625	42.05	0	0	20.3	19.675	7	1
Random	2008	1208	NA	NA	347.75	NO	20.494752	18.254472	37.92857143	37.44	25	0	10.32777778	3.272222222	8.927777778	0	21.77222222	0	0.677777778	1.733333333	44.32777778	25.44444444	15.44444444	23.52416	23.52416	32.3594	32.3594	0	7.35	3.95	7.84	0	20.85	0	0	0.11	48.55	0	14.05	2.425	10.2875	0	22.925	0	1.525	3.7625	39.05	6	3
Random	2008	1209	NA	NA	357.6099854	NO	21.32076	21.32076	45.9047619	45.9047619	41.25	0	33.21666667	16.49444444	4.761111111	0.461111111	23.53888889	0	3.344444444	1.816666667	39.93888889	24.27777778	16.22222222	29.72592	29.72592	42.2532	42.2532	0	33.25	25.85	4.23	0.61	26.24	0	3.01	1.94	55.65	0	33.175	4.8	5.425	0.275	20.1625	0	3.7625	1.6625	20.3	7	3
Random	2008	1210	NA	NA	483.0899963	YES	37.338	35.29584	55.57894737	57.14285714	33.75	0	16.32777778	10.32777778	4.361111111	0.4	19.74444444	0	0.061111111	2.133333333	52.10555556	30.75	23.5	40.9892	39.64808	40.158	36.8052	0	10.25	6.85	6.63	0	25.02	0	0	3.12	43.75	0	23.925	14.675	1.525	0.9	13.15	0	0.1375	0.9	62.55	6	3
Random	2008	1211	NA	NA	343.2799988	NO	49.008792	39.483792	40.55	39.94117647	57.5	5.844444444	18.15	16.53888889	4.85	1.733333333	13.04444444	0	4.361111111	6.922222222	60.05	37.5	32.66666667	57.296	57.296	71.717	71.717	7.51	19.14	18.64	0.61	0.11	16.74	0	4.84	4.23	67.55	3.7625	16.9125	13.9125	10.15	3.7625	8.425	0	3.7625	10.2875	50.675	9	4
Random	2008	1212	NA	NA	543.8300171	YES	37.30752	20.58924	87.21428571	78.5	57.5	0.061111111	14.37777778	6.216666667	4.144444444	4.85	26.05	0	3.344444444	11.03333333	34.66111111	24.66666667	17.22222222	47.714	25.23104	57.1884	46.5582	0.11	11.74	3.95	0.72	1.22	40.65	0	3.01	19.75	31.15	0	17.675	9.05	8.425	9.3875	7.8	0	3.7625	0.1375	39.05	3	2
Random	2008	1213	NA	NA	356.4500122	NO	25.527	12.67968	54.75	54.09090909	37.5	1.672222222	20.43333333	9.377777778	2.411111111	2.35	23.82777778	0	1.733333333	1.2	29.10555556	18.22222222	15.33333333	29.85912	15.96024	40.9578	28.0416	0	18.75	7.85	0.72	1.22	31.15	0	0.11	0.72	21.35	3.7625	22.5375	11.2875	4.525	3.7625	14.675	0	3.7625	1.8	38.8	3	1
Random	2008	1214	NA	NA	396.0700073	NO	21.21408	21.21408	51.31818182	51.31818182	17.5	0	23.55	11.21666667	1.355555556	1.733333333	26.15555556	0	0.338888889	9.144444444	36.10555556	31.33333333	22.33333333	23.73264	23.73264	36.6144	36.6144	0	28.25	16.35	1.83	0.11	28.55	0	0.61	8.23	46.15	0	17.675	4.8	0.7625	3.7625	23.1625	0	0	10.2875	23.55	7	4
Random	2008	1215	NA	NA	356.4500122	NO	29.864304	24.304752	81.26666667	84.11111111	60	0	17.10555556	5.938888889	6.922222222	0.738888889	16.87777778	0	0.338888889	3.211111111	38.49444444	21	17.66666667	39.78432	32.01192	39.6624	39.6624	0	18.75	6.85	1.33	0.72	26.15	0	0.61	4.45	33.75	0	15.05	4.8	13.9125	0.7625	5.2875	0	0	1.6625	44.425	6	3
Random	2008	1216	NA	NA	474.6700134	YES	31.5468	31.5468	22.23529412	22.23529412	36.25	1.355555556	9.188888889	3.683333333	3.683333333	6.183333333	11.65	0	4.083333333	2.411111111	77.82222222	57.83333333	9.6	43.2944	43.2944	44.196	44.196	1.22	13.53	3.62	3.62	3.62	4.23	0	3.62	0.72	87.55	1.525	3.7625	3.7625	3.7625	9.3875	20.925	0	4.6625	4.525	65.6625	6	5
Random	2008	1217	NA	NA	357.6099854	NO	32.823912	32.823912	78.61764706	78.61764706	47.25	10.06666667	22.21666667	7.15	16.47777778	2.011111111	7.766666667	0	3.683333333	2.133333333	55.66111111	27	16	41.23944	41.23944	49.6068	49.6068	18.12	23.75	9.14	23.64	3.01	7.35	0	6.63	3.12	57.55	0	20.3	4.6625	7.525	0.7625	8.2875	0	0	0.9	53.3	9	3
Random	2008	1218	NA	NA	337.019989	NO	22.125432	16.760952	52.2	52.88888889	30	0	12.48888889	11.21666667	2.255555556	1.733333333	28.87777778	0	0.461111111	6.705555556	37.05	21.11111111	17.88888889	23.89632	23.89632	28.0038	28.0038	0	6.24	8.95	0.33	3.12	21.35	0	0.61	8.34	38.05	0	20.3	14.05	4.6625	0	38.2875	0	0.275	4.6625	35.8	4	2
Random	2008	1219	NA	NA	405.1199951	NO	22.41804	20.17776	46.47619048	47.94736842	28.75	0	17.38333333	7.827777778	6.983333333	0.122222222	26.26666667	0	3.683333333	3.027777778	52.82222222	29.22222222	17	29.23032	28.6512	42.9134	42.9134	0	17.15	7.35	0.83	0.11	26.15	0	3.62	4.23	52.55	0	17.675	8.425	14.675	0.1375	26.4125	0	3.7625	1.525	53.1625	7	6
Random	2008	1220	NA	NA	527.3099976	YES	27.566112	10.27176	59.62068966	43.57142857	33.75	0.122222222	15.88333333	6.433333333	2.133333333	4.361111111	34.99444444	0	0.677777778	22.81111111	33.60555556	24.44444444	21.33333333	36.95456	20.45208	61.3538	48.006	0.11	19.25	4.34	3.73	6.02	30.35	0	0	13.53	43.75	0.1375	11.675	9.05	0.1375	2.2875	40.8	0	1.525	34.4125	20.925	6	5
Random	2008	1221	NA	NA	396.0700073	NO	25.26792	23.91156	51.67857143	54.26923077	26.25	1.672222222	14.37777778	7.261111111	2.072222222	2.411111111	33.21666667	0	2.011111111	14.76111111	31.10555556	17.11111111	13.22222222	28.88376	26.17104	27.6606	27.6606	0	19.25	4.34	3.12	4.34	21.65	0	0	25.24	36.85	3.7625	8.2875	10.9125	0.7625	0	47.675	0	4.525	1.6625	23.925	7	6
Random	2008	1222	NA	NA	435.2099915	NO	40.42684	34.63564	57.09302326	63.24242424	53.75	0.677777778	14.43888889	2.933333333	7.916666667	0.338888889	37.92777778	0	1.672222222	11.37222222	45.15555556	19.44444444	14.77777778	43.2944	34.49208	57.6706	43.726	0.61	16.85	4.45	3.12	0	33.14	0	0	9.34	43.14	0.7625	11.425	1.0375	13.9125	0.7625	43.9125	0	3.7625	13.9125	47.675	9	3
Random	2008	1223	NA	NA	375.9200134	YES	42.5	34.5	42.05882353	41.35714286	57.5	4.511111111	11.71111111	4.144444444	16.31111111	4.172222222	29.87222222	0	7.288888889	4.022222222	33.21666667	41.125	16.125	32	32	37.5	37.5	8.12	12.35	6.24	11.24	0	33.14	0	13.12	4.23	26.15	0	10.9125	1.525	22.65	9.3875	25.7875	0	0	3.7625	42.05	5	3
Random	2008	1224	NA	NA	374.25	NO	44.055792	42.226992	48.05555556	48.94117647	41.5	6.95	23.55	6.05	15.20555556	2.411111111	16.03333333	0.061111111	3.344444444	0.738888889	38.77222222	46.66666667	22.22222222	54.5912	53.9624	82.652	82.652	12.51	28.75	8.95	24.25	0.72	3.84	0.11	6.02	0.61	29.25	0	17.05	2.425	3.9	4.525	31.275	0	0	0.9	50.675	6	2
Random	2008	1225	NA	NA	457.7799988	YES	25.7556	25.7556	55.07142857	55.07142857	26.25	4.022222222	11.87777778	5.1	3.466666667	4.911111111	28.82777778	0	4.361111111	13.76111111	42.60555556	22.42857143	21.28571429	27.94376	27.94376	52.9718	52.9718	3.01	7.24	4.34	0.11	8.12	36.15	0	3.62	21.04	36.15	5.2875	17.675	6.05	7.6625	0.9	19.675	0	5.2875	4.6625	50.675	7	6
Random	2008	1226	NA	NA	390.1199951	NO	32.004	20.43684	62	64.47826087	37.5	1.672222222	15.54444444	7.044444444	4.694444444	0.338888889	47.82222222	0.338888889	1.733333333	7.322222222	34.38333333	30.72222222	26	35.66952	28.6704	57.3536	52.934	3.01	14.34	1.44	0.22	0	63.05	0	0.11	4.95	33.25	0	17.05	14.05	10.2875	0.7625	28.7875	0.7625	3.7625	10.2875	35.8	8	3
Random	2008	1227	NA	NA	493.480011	YES	75.35	40.6	48.05263158	36.66666667	37.5	7.011111111	10.49444444	9.711111111	1.416666667	2.133333333	24.59444444	0	7.855555556	18.75	52.88333333	37.11111111	16	88.5	32	100	31.25	12.62	9.75	6.74	1.22	3.12	29.25	0	11.13	1.22	62.55	0	11.425	13.425	1.6625	0.9	18.775	0	3.7625	40.6625	40.8	5	2
Random	2008	1228	NA	NA	480.6900024	YES	36.4998	36.4998	22.76190476	22.76190476	52.5	1.355555556	20.71111111	6.705555556	5.416666667	3.344444444	20.54444444	0	5.188888889	0.461111111	53.43888889	55.11111111	24.66666667	57.4548	57.4548	69.926	69.926	1.22	18.64	7.73	9.14	6.02	21.24	0	1.22	0.83	60.65	1.525	23.3	5.425	0.7625	0	19.675	0	10.15	0	44.425	3	1
Random	2008	1229	NA	NA	382.3099976	NO	45.046392	43.446192	23.95454545	25.6	37.5	0	30.1	9.377777778	9.188888889	2.472222222	33.09444444	0	5.694444444	4.022222222	42.60555556	47.25	13.875	41.3068	38.7224	67.526	67.526	0	33.14	4.84	10.52	0.83	36.04	0	6.63	3.01	41.15	0	26.3	15.05	7.525	4.525	29.4125	0	4.525	5.2875	44.425	11	2
Random	2008	1230	NA	NA	415.7099915	NO	44	44	48.29411765	48.29411765	40	0	13.7	8.594444444	0.338888889	0.583333333	26.77222222	0	8.622222222	2.533333333	49.21666667	31.66666667	19.22222222	59.5	59.5	67.25	67.25	0	13.53	4.23	0	0.72	12.15	0	12.51	0.33	53.05	0	13.9125	14.05	0.7625	0.4125	45.05	0	3.7625	5.2875	44.425	4	2
Random	2008	1231	NA	NA	388.4700012	NO	21.39696	21.39696	28.44117647	28.44117647	10	0	18.71666667	7.05	4.361111111	0.338888889	35.65555556	0	0	2.811111111	36.77222222	19.66666667	15.66666667	17.70248	17.70248	40.0812	40.0812	0	17.15	5.45	6.63	0	31.15	0	0	3.84	30.65	0	20.675	9.05	1.525	0.7625	41.2875	0	0	1.525	44.425	7	5
Random	2008	1232	NA	NA	365.1099854	NO	26.15	26.15	44.54545455	44.54545455	27.5	9.727777778	5.755555556	5.755555556	3.405555556	5.077777778	19.92777778	0	2.011111111	14.7	42.99444444	26	15.55555556	38	38	63.75	63.75	17.51	6.63	6.63	3.01	6.13	15.74	0	3.62	25.74	36.85	0	4.6625	4.6625	3.9	3.7625	25.1625	0	0	0.9	50.675	3	2
Random	2008	1233	NA	NA	308.7200012	NO	16.15	16.15	33.25	33.25	28.13	0	8.438888889	10.6	1.261111111	0.677777778	39.48888889	0	0	10.58888889	30.27222222	20	9.555555556	32.3	32.3	57.5	57.5	0	13.75	6.35	0.94	0.61	48.05	0	0	0.94	28.75	0	1.8	15.9125	1.6625	0.7625	28.7875	0	0	22.65	32.175	1	0
Random	2008	1234	NA	NA	316.7200012	NO	21.878544	21.878544	16.55555556	16.55555556	37.5	3.466666667	25.16111111	12.05	2.688888889	2.688888889	31.48333333	0	2.688888889	3.088888889	50.66111111	41.75	32.25	28.62072	28.62072	24.0158	24.0158	6.13	14.75	2.55	3.62	0.61	53.05	0	3.62	4.84	31.15	0.1375	38.175	23.925	1.525	5.2875	4.525	0	1.525	0.9	75.05	10	2
Random	2008	1235	NA	NA	527.3099976	YES	40.3098	35.1282	43.65	43.70588235	52.5	0	15.87777778	4.822222222	6.183333333	0.183333333	35.93333333	1.672222222	12.85555556	5.694444444	28.99444444	45.5	29.25	53.486	43.1228	74.587	74.587	0	12.04	4.34	11.13	0	31.65	0	0.11	9.64	35.65	0	20.675	5.425	0	0.4125	41.2875	3.7625	28.7875	0.7625	20.675	6	4
Random	2008	1236	NA	NA	313.6300049	YES	33.8328	23.6982	26.23529412	28	37.5	2.688888889	8.761111111	5.866666667	10.35555556	4.511111111	31.88333333	0	1.755555556	6.033333333	36.27222222	52.625	16.125	30.804	21.9648	52.578	42.672	1.22	9.75	9.34	3.12	0.61	41.15	0	1.83	9.03	19.75	4.525	7.525	1.525	19.4	9.3875	20.3	0	1.6625	2.2875	56.925	4	3
Random	2008	1239	NA	NA	320.1900024	NO	22.44852	15.0876	19.29166667	24.53846154	27.5	4.172222222	12.21666667	5.711111111	0.522222222	2.688888889	42.26666667	0	10.52777778	15.26666667	40.71666667	21.88888889	13.94444444	27.63408	20.81784	44.5008	44.5008	7.51	14.75	9.34	0.72	3.62	31.04	0	18.84	6.74	58.05	0	9.05	1.175	0.275	1.525	56.3	0	0.1375	25.925	19.05	11	3
Random	2009	1240	NA	NA	527.3099976	YES	32.2	1.2	27.05405405	24	27.5	0	14.99444444	6.772222222	5.25	0.122222222	12.42777778	0	0	2.872222222	55.16111111	22	13.71428571	38.8	2.4	57	0	0	12.65	10.25	1.22	0.11	21.04	0	0	4.34	46.15	0	17.925	2.425	10.2875	0.1375	1.6625	0	0	1.0375	66.425	9	3
Random	2009	1241	NA	NA	304.2600098	NO	22.5	12.75	17.51111111	23.31818182	22.5	0.338888889	13.55	6.772222222	2.75	1.016666667	30.43888889	0.061111111	0.8	10.05	34.55	21.77777778	19.33333333	20.2	16.9	31.5	28.5	0.61	14.75	7.35	1.33	0.61	26.65	0.11	1.33	8.45	33.55	0	12.05	6.05	4.525	1.525	35.175	0	0.1375	12.05	35.8	9	2
Random	2009	1242	NA	NA	382.3099976	NO	43	11.15	41.33333333	31.13333333	28.75	0	10.05	6.827777778	4.7	1.733333333	14.1	0	0.061111111	5.966666667	41.43888889	18.77777778	12	49.2	13.9	77.75	30.75	0	4.45	1.05	1.83	3.01	18.75	0	0	7.62	43.55	0	17.05	14.05	8.2875	0.1375	8.2875	0	0.1375	3.9	38.8	6	2
Random	2009	1243	NA	NA	314.5100098	NO	38.15	38.15	35.87234043	35.87234043	36.25	0	14.03888889	8.316666667	4.422222222	1.733333333	17.70555556	0	3.405555556	6.366666667	51.99444444	31.88888889	22.66666667	41	41	56.75	56.75	0	13.53	8.23	4.34	0	20.63	0	3.12	3.73	62.55	0	14.675	8.425	4.525	3.9	14.05	0	3.7625	9.6625	38.8	7	4
Random	2009	1244	NA	NA	480.6900024	YES	35.15	30.95	48.71153846	47.22222222	36.25	5.075	12.98125	6.54375	0.38125	3.7625	19.1125	0	7.3375	14.9875	50.8	42.2	29.2	37.9	32.5	38.75	38.75	10.15	8.2875	4.0375	0	0	24.175	0	10.15	23.925	47.675	0	17.675	9.05	0.7625	7.525	14.05	0	4.525	6.05	53.925	8	3
Random	2009	1245	NA	NA	390.1199951	NO	31.05	29.9	57.79166667	65.3	47.5	0	2.133333333	0.861111111	9.7	0.061111111	45.32222222	0	0	31.32777778	14.82777778	5.444444444	5.111111111	31.7	31.4	52.5	52.5	0	3.12	0.72	13.73	0	43.55	0	0	26.15	14.95	0	0.9	1.0375	4.6625	0.1375	47.5375	0	0	37.8	14.675	8	4
Random	2009	1246	NA	NA	273.4299927	NO	33.3	3	34.75	27	27.5	0	6.494444444	4.883333333	3.466666667	2.533333333	29.10555556	0.338888889	2.011111111	9.361111111	22.77222222	19.55555556	16.44444444	39.6	6	62.5	6	0	7.35	7.35	3.12	3.23	21.35	0	3.01	16.13	22.35	0	5.425	1.8	3.9	1.6625	38.8	0.7625	0.7625	0.9	23.3	7	5
Random	2009	1247	NA	NA	365.1099854	NO	46.2	0	22.25423729	0	18.75	1.672222222	9.822222222	12.87777778	6.305555556	3.466666667	25.21111111	0	0.061111111	0.461111111	53.43888889	14.33333333	8.555555556	45	0	62.25	0	3.01	1.44	13.84	11.13	3.12	36.65	0	0	0.11	51.15	0	20.3	11.675	0.275	3.9	10.9125	0	0.1375	0.9	56.3	5	2
[truncated: 509 more rows]
[truncated: 2 more columns]
